# Supplementary material for: Annotated checklist of the land snail fauna from southern Cambodia (Mollusca, Gastropoda)
Source: Zookeys. 2020 Jul 13;948:1–46. doi: 10.3897/zookeys.948.51671 (PMC7381483; doi:10.3897/zookeys.948.51671)
Supplement: XML Treatment for Georissa monterosatiana [file zookeys.948.51671-treatment1.xml]

<!DOCTYPE tp:taxon-treatment
  PUBLIC "-//TaxonX//DTD Taxonomic Treatment Publishing DTD v0 20100105//EN" "tax-treatment-NSO.dtd">
<tp:taxon-treatment xmlns:tp="http://www.plazi.org/taxpub"><tp:treatment-meta><kwd-group><label>Taxon classification</label><kwd><named-content xmlns:xlink="http://www.w3.org/1999/xlink" content-type="kingdom">Animalia</named-content></kwd><kwd><named-content xmlns:xlink="http://www.w3.org/1999/xlink" content-type="order">Cycloneritida</named-content></kwd><kwd><named-content xmlns:xlink="http://www.w3.org/1999/xlink" content-type="family">Hydrocenidae</named-content></kwd></kwd-group><mixed-citation publication-type="journal"><person-group><name><surname>Sutcharit</surname><given-names>Chirasak</given-names></name><name><surname>Thach</surname><given-names>Phanara</given-names></name><name><surname>Chhuoy</surname><given-names>Samol</given-names></name><name><surname>Ngor</surname><given-names>Peng Bun</given-names></name><name><surname>Jeratthitikul</surname><given-names>Ekgachai</given-names></name><name><surname>Siriwut</surname><given-names>Warut</given-names></name><name><surname>Srisonchai</surname><given-names>Ruttapon</given-names></name><name><surname>Ng</surname><given-names>Ting Hui</given-names></name><name><surname>Pholyotha</surname><given-names>Arthit</given-names></name><name><surname>Jirapatrasilp</surname><given-names>Parin</given-names></name><name><surname>Panha</surname><given-names>Somsak</given-names></name></person-group><article-title>Annotated checklist of the land snail fauna from southern Cambodia (<tp:taxon-name><tp:taxon-name-part taxon-name-part-type="phylum">Mollusca</tp:taxon-name-part></tp:taxon-name>, <tp:taxon-name><tp:taxon-name-part taxon-name-part-type="class">Gastropoda</tp:taxon-name-part></tp:taxon-name>)</article-title><source>Zookeys</source><day>13</day><month>7</month><year>2020</year><volume>948</volume><fpage>1</fpage><lpage>46</lpage><pub-id pub-id-type="doi">10.3897/zookeys.948.51671</pub-id></mixed-citation></tp:treatment-meta><tp:nomenclature><tp:taxon-name><object-id xmlns:xlink="http://www.w3.org/1999/xlink" content-type="arpha" xlink:type="simple">57959CF7-61E5-5AE9-AD45-9C02B68595E6</object-id>
                <tp:taxon-name-part taxon-name-part-type="genus" reg="Georissa">Georissa</tp:taxon-name-part>
                <tp:taxon-name-part taxon-name-part-type="species" reg="monterosatiana">monterosatiana</tp:taxon-name-part>
              </tp:taxon-name><tp:taxon-authority>Godwin-Austen &amp; Neville, 1879</tp:taxon-authority><xref ref-type="fig" rid="F6">Fig. 6A</xref><tp:nomenclature-citation-list><tp:nomenclature-citation><tp:taxon-name>
                    <tp:taxon-name-part taxon-name-part-type="genus" reg="Georissa">Georissa</tp:taxon-name-part> <tp:taxon-name-part taxon-name-part-type="species" reg="monterosatiana">monterosatiana</tp:taxon-name-part></tp:taxon-name><comment>Godwin-Austen &amp; Nevill, 1879: 739, 740, pl. 59, fig. 6. Type locality: Perak [Perak State, Malaysia]. <xref ref-type="bibr" rid="B30">Foon et al. 2017</xref>: 43, fig. 16c.</comment></tp:nomenclature-citation></tp:nomenclature-citation-list></tp:nomenclature><tp:treatment-sec sec-type="material" id="SECID0EATAE"><title>Material examined.</title><p>Locality no. 11: <abbrev xmlns:xlink="http://www.w3.org/1999/xlink" content-type="institution" xlink:title="Chulalongkorn University Museum of Zoology, Bangkok" id="ABBRID0EGTAE" xlink:type="simple">CUMZ</abbrev>-CM114 (10 shells; Fig. <xref ref-type="fig" rid="F6">6A</xref>). The snails were found to live on limestone wall syntopically with other <italic><tp:taxon-name><tp:taxon-name-part taxon-name-part-type="genus" reg="Hypselostoma">Hypselostoma</tp:taxon-name-part></tp:taxon-name></italic> spp.</p></tp:treatment-sec><tp:treatment-sec sec-type="distribution" id="SECID0EWTAE"><title>Distribution.</title><p>Thailand and Malaysia (<xref ref-type="bibr" rid="B30">Foon et al. 2017</xref>).</p></tp:treatment-sec><tp:treatment-sec sec-type="remarks" id="SECID0EAUAE"><title>Remarks.</title><p>This species was described from “Perak” [Perak State, Malaysia]. The characters of this minute shell are elongate conic, yellowish to pale orange with darker colour on apex. The shell has four to five well-rounded whorls, with wide and impressed suture. Protoconch surface is smooth, with the following whorls sculptured with strong, regularly spaced spiral ribs and with ca. 9–11 spiral ribs on the last whorl (more thin spiral ribs at basal part of the last whorl). The aperture is round to slightly ovate, with a closed umbilicus. Although the specimens from Perak have denser spiral striation (<xref ref-type="bibr" rid="B35">Godwin-Austen and Nevill 1879</xref>, <xref ref-type="bibr" rid="B30">Foon et al. 2017</xref>), without a comprehensive revision of this genus the specimens from Cambodia were hereby identified as <italic><tp:taxon-name><tp:taxon-name-part taxon-name-part-type="genus" reg="Georissa">G.</tp:taxon-name-part> <tp:taxon-name-part taxon-name-part-type="species" reg="monterosatiana">monterosatiana</tp:taxon-name-part></tp:taxon-name></italic>.</p><p>This species differs from <italic><tp:taxon-name><tp:taxon-name-part taxon-name-part-type="genus" reg="Georissa">G.</tp:taxon-name-part> <tp:taxon-name-part taxon-name-part-type="species" reg="decora">decora</tp:taxon-name-part></tp:taxon-name></italic> Möllendorff, 1900 and <italic><tp:taxon-name><tp:taxon-name-part taxon-name-part-type="genus" reg="Georissa">G.</tp:taxon-name-part> <tp:taxon-name-part taxon-name-part-type="species" reg="chrysacme">chrysacme</tp:taxon-name-part></tp:taxon-name></italic> Möllendorff, 1900 both of which were described from “Touranne” [Da Nang, Vietnam], by having a conic shell with ca. ten strong spiral ribs on the last whorl. However, <italic><tp:taxon-name><tp:taxon-name-part taxon-name-part-type="genus" reg="Georissa">G.</tp:taxon-name-part> <tp:taxon-name-part taxon-name-part-type="species" reg="decora">decora</tp:taxon-name-part></tp:taxon-name></italic> has an ovate conic shape with fine radial ribs on the last whorl, and <italic><tp:taxon-name><tp:taxon-name-part taxon-name-part-type="genus" reg="Georissa">G.</tp:taxon-name-part> <tp:taxon-name-part taxon-name-part-type="species" reg="chrysacme">chrysacme</tp:taxon-name-part></tp:taxon-name></italic> has an elongate conic shape with a deep and narrow suture. In addition, the shell shape of <italic><tp:taxon-name><tp:taxon-name-part taxon-name-part-type="genus" reg="Georissa">G.</tp:taxon-name-part> <tp:taxon-name-part taxon-name-part-type="species" reg="monterosatiana">monterosatiana</tp:taxon-name-part></tp:taxon-name></italic> approaches the shape of <italic><tp:taxon-name><tp:taxon-name-part taxon-name-part-type="genus" reg="Georissa">G.</tp:taxon-name-part> <tp:taxon-name-part taxon-name-part-type="species" reg="insulae">insulae</tp:taxon-name-part></tp:taxon-name></italic><xref ref-type="bibr" rid="B50">Khalik et al., 2019</xref> from Borneo, but the former species has stronger and more undulated spiral ridges than the Bornean species (see <xref ref-type="bibr" rid="B50">Khalik et al. 2019</xref>).</p></tp:treatment-sec><tp:treatment-sec><!--Section generated to contain objects referenced in tp:taxon-treatment.--><fig id="F6" position="float" orientation="portrait"><object-id xmlns:xlink="http://www.w3.org/1999/xlink" content-type="doi" xlink:type="simple">10.3897/zookeys.948.51671.figure6</object-id><object-id xmlns:xlink="http://www.w3.org/1999/xlink" content-type="arpha" xlink:type="simple">8AE3BA85-F0F7-5D1D-BF61-D910E53DF466</object-id><label>Figure 6.</label><caption><p><bold>A</bold><italic><tp:taxon-name><tp:taxon-name-part taxon-name-part-type="genus" reg="Georissa">Georissa</tp:taxon-name-part> <tp:taxon-name-part taxon-name-part-type="species" reg="monterosatiana">monterosatiana</tp:taxon-name-part></tp:taxon-name></italic> Godwin-Austen &amp; Neville, 1879 <bold>B</bold><italic><tp:taxon-name><tp:taxon-name-part taxon-name-part-type="genus" reg="Georissa">Georissa</tp:taxon-name-part> <tp:taxon-name-part taxon-name-part-type="species" reg="carinata">carinata</tp:taxon-name-part></tp:taxon-name></italic> Sutcharit &amp; Jirapatrasilp, sp. nov. <bold>C</bold><italic><tp:taxon-name><tp:taxon-name-part taxon-name-part-type="genus" reg="Cyclophorus">Cyclophorus</tp:taxon-name-part> <tp:taxon-name-part taxon-name-part-type="species" reg="amoenus">amoenus</tp:taxon-name-part></tp:taxon-name></italic> (Pfeiffer, 1854) <bold>D</bold><italic><tp:taxon-name><tp:taxon-name-part taxon-name-part-type="genus" reg="Cyclophorus">Cyclophorus</tp:taxon-name-part> <tp:taxon-name-part taxon-name-part-type="species" reg="paviei">paviei</tp:taxon-name-part></tp:taxon-name></italic> Morlet, 1885 <bold>E</bold><italic><tp:taxon-name><tp:taxon-name-part taxon-name-part-type="genus" reg="Opisthoporus">Opisthoporus</tp:taxon-name-part> <tp:taxon-name-part taxon-name-part-type="species" reg="bernardii">bernardii</tp:taxon-name-part></tp:taxon-name></italic> (Pfeiffer, 1862) and <bold>F</bold><italic><tp:taxon-name><tp:taxon-name-part taxon-name-part-type="genus" reg="Lagocheilus">Lagocheilus</tp:taxon-name-part> <tp:taxon-name-part taxon-name-part-type="species" reg="landesi">landesi</tp:taxon-name-part></tp:taxon-name></italic> (Morlet, 1885).</p></caption><graphic xmlns:xlink="http://www.w3.org/1999/xlink" xlink:href="zookeys-948-001-g006.jpg" position="float" orientation="portrait" xlink:type="simple" id="oo_430963.jpg"><uri content-type="original_file" xlink:type="simple">https://binary.pensoft.net/fig/430963</uri></graphic></fig></tp:treatment-sec><ref-list><ref id="B30"><mixed-citation xmlns:xlink="http://www.w3.org/1999/xlink" xlink:type="simple"><person-group><name name-style="western"><surname>Foon</surname><given-names>JK</given-names></name><name name-style="western"><surname>Clements</surname><given-names>GR</given-names></name><name name-style="western"><surname>Liew</surname><given-names>T-S</given-names></name></person-group> (<year>2017</year>) <article-title>Diversity and biogeography of land snails (<tp:taxon-name><tp:taxon-name-part taxon-name-part-type="phylum">Mollusca</tp:taxon-name-part></tp:taxon-name>, <tp:taxon-name><tp:taxon-name-part taxon-name-part-type="class">Gastropoda</tp:taxon-name-part></tp:taxon-name>) in the limestone hills of Perak, Peninsular Malaysia.</article-title><source>ZooKeys</source><volume>682</volume>: <fpage>1</fpage>–<lpage>94</lpage>. <ext-link xlink:type="simple" ext-link-type="doi" xlink:href="10.3897/zookeys.682.12999">https://doi.org/10.3897/zookeys.682.12999</ext-link></mixed-citation></ref><ref id="B35"><mixed-citation xmlns:xlink="http://www.w3.org/1999/xlink" xlink:type="simple"><person-group><name name-style="western"><surname>Godwin-Austen</surname><given-names>HH</given-names></name><name name-style="western"><surname>Nevill</surname><given-names>G</given-names></name></person-group> (<year>1879</year>) <article-title>Description of shells from Perak and the Nicobar Islands.</article-title><source>Proceeding of the Zoological Society of London</source><volume>1879</volume>: <fpage>734</fpage>–<lpage>740</lpage>. <ext-link xlink:type="simple" ext-link-type="doi" xlink:href="10.1111/j.1096-3642.1879.tb02710.x">https://doi.org/10.1111/j.1096-3642.1879.tb02710.x</ext-link></mixed-citation></ref><ref id="B50"><mixed-citation xmlns:xlink="http://www.w3.org/1999/xlink" xlink:type="simple"><person-group><name name-style="western"><surname>Khalik</surname><given-names>MZ</given-names></name><name name-style="western"><surname>Hendriks</surname><given-names>KP</given-names></name><name name-style="western"><surname>Vermeulen</surname><given-names>JJ</given-names></name><name name-style="western"><surname>Schilthuizen</surname><given-names>M</given-names></name></person-group> (<year>2019</year>) <article-title>Conchological and molecular analysis of the “non-scaly” Bornean <italic><tp:taxon-name><tp:taxon-name-part taxon-name-part-type="genus">Georissa</tp:taxon-name-part></tp:taxon-name></italic> with descriptions of three new species (<tp:taxon-name><tp:taxon-name-part taxon-name-part-type="class">Gastropoda</tp:taxon-name-part></tp:taxon-name>, <tp:taxon-name><tp:taxon-name-part taxon-name-part-type="subclass">Neritimorpha</tp:taxon-name-part></tp:taxon-name>, <tp:taxon-name><tp:taxon-name-part taxon-name-part-type="family">Hydrocenidae</tp:taxon-name-part></tp:taxon-name>).</article-title><source>ZooKeys</source><volume>840</volume>: <fpage>35</fpage>–<lpage>86</lpage>. <ext-link xlink:type="simple" ext-link-type="doi" xlink:href="10.3897/zookeys.840.33326">https://doi.org/10.3897/zookeys.840.33326</ext-link></mixed-citation></ref></ref-list></tp:taxon-treatment>
