# Supplementary material for: Annotated checklist of the land snail fauna from southern Cambodia (Mollusca, Gastropoda)
Source: Zookeys. 2020 Jul 13;948:1–46. doi: 10.3897/zookeys.948.51671 (PMC7381483; doi:10.3897/zookeys.948.51671)
Supplement: XML Treatment for Cyclophorus amoenus [file zookeys.948.51671-treatment3.xml]

<!DOCTYPE tp:taxon-treatment
  PUBLIC "-//TaxonX//DTD Taxonomic Treatment Publishing DTD v0 20100105//EN" "tax-treatment-NSO.dtd">
<tp:taxon-treatment xmlns:tp="http://www.plazi.org/taxpub"><tp:treatment-meta><kwd-group><label>Taxon classification</label><kwd><named-content xmlns:xlink="http://www.w3.org/1999/xlink" content-type="kingdom">Animalia</named-content></kwd><kwd><named-content xmlns:xlink="http://www.w3.org/1999/xlink" content-type="order">Architaenioglossa</named-content></kwd><kwd><named-content xmlns:xlink="http://www.w3.org/1999/xlink" content-type="family">Cyclophoridae</named-content></kwd></kwd-group><mixed-citation publication-type="journal"><person-group><name><surname>Sutcharit</surname><given-names>Chirasak</given-names></name><name><surname>Thach</surname><given-names>Phanara</given-names></name><name><surname>Chhuoy</surname><given-names>Samol</given-names></name><name><surname>Ngor</surname><given-names>Peng Bun</given-names></name><name><surname>Jeratthitikul</surname><given-names>Ekgachai</given-names></name><name><surname>Siriwut</surname><given-names>Warut</given-names></name><name><surname>Srisonchai</surname><given-names>Ruttapon</given-names></name><name><surname>Ng</surname><given-names>Ting Hui</given-names></name><name><surname>Pholyotha</surname><given-names>Arthit</given-names></name><name><surname>Jirapatrasilp</surname><given-names>Parin</given-names></name><name><surname>Panha</surname><given-names>Somsak</given-names></name></person-group><article-title>Annotated checklist of the land snail fauna from southern Cambodia (<tp:taxon-name><tp:taxon-name-part taxon-name-part-type="phylum">Mollusca</tp:taxon-name-part></tp:taxon-name>, <tp:taxon-name><tp:taxon-name-part taxon-name-part-type="class">Gastropoda</tp:taxon-name-part></tp:taxon-name>)</article-title><source>Zookeys</source><day>13</day><month>7</month><year>2020</year><volume>948</volume><fpage>1</fpage><lpage>46</lpage><pub-id pub-id-type="doi">10.3897/zookeys.948.51671</pub-id></mixed-citation></tp:treatment-meta><tp:nomenclature><tp:taxon-name><object-id xmlns:xlink="http://www.w3.org/1999/xlink" content-type="arpha" xlink:type="simple">262B8A2B-3FD7-5E65-B8DF-40373B15A5F2</object-id>
                <tp:taxon-name-part taxon-name-part-type="genus" reg="Cyclophorus">Cyclophorus</tp:taxon-name-part>
                <tp:taxon-name-part taxon-name-part-type="species" reg="amoenus">amoenus</tp:taxon-name-part>
              </tp:taxon-name><tp:taxon-authority>(Pfeiffer, 1854)</tp:taxon-authority><xref ref-type="fig" rid="F6">Fig. 6C</xref><tp:nomenclature-citation-list><tp:nomenclature-citation><tp:taxon-name>
                    <tp:taxon-name-part taxon-name-part-type="genus" reg="Cyclostoma">Cyclostoma</tp:taxon-name-part> (<tp:taxon-name-part taxon-name-part-type="subgenus" reg="Cyclophorus">Cyclophorus</tp:taxon-name-part>) <tp:taxon-name-part taxon-name-part-type="species" reg="amoenum">amoenum</tp:taxon-name-part></tp:taxon-name><comment>Pfeiffer, 1854[1852]: 62. Type locality: unknown.</comment></tp:nomenclature-citation><tp:nomenclature-citation><tp:taxon-name>
                    <tp:taxon-name-part taxon-name-part-type="genus" reg="Cyclophorus">Cyclophorus</tp:taxon-name-part> <tp:taxon-name-part taxon-name-part-type="species" reg="amoenus">amoenus</tp:taxon-name-part></tp:taxon-name><comment>: <xref ref-type="bibr" rid="B76">Nantarat et al. 2014a</xref>: 4, 5, fig. 3a, b. <xref ref-type="bibr" rid="B77">Nantarat et al. 2014b</xref>: 103, table 1, fig. 1b. <xref ref-type="bibr" rid="B20">Do and Do 2019</xref>: 6, 7, table 1, figs 1.2, 13b, c.</comment></tp:nomenclature-citation></tp:nomenclature-citation-list></tp:nomenclature><tp:treatment-sec sec-type="material" id="SECID0EFCAG"><title>Material examined.</title><p>Locality no. 10: <abbrev xmlns:xlink="http://www.w3.org/1999/xlink" content-type="institution" xlink:title="Chulalongkorn University Museum of Zoology, Bangkok" id="ABBRID0ELCAG" xlink:type="simple">CUMZ</abbrev>-CM053 (21 shells), <abbrev xmlns:xlink="http://www.w3.org/1999/xlink" content-type="institution" xlink:title="Chulalongkorn University Museum of Zoology, Bangkok" id="ABBRID0EQCAG" xlink:type="simple">CUMZ</abbrev>-CM054 (1 shell; Fig. <xref ref-type="fig" rid="F6">6C</xref>). Locality no. 7: <abbrev xmlns:xlink="http://www.w3.org/1999/xlink" content-type="institution" xlink:title="Chulalongkorn University Museum of Zoology, Bangkok" id="ABBRID0EZCAG" xlink:type="simple">CUMZ</abbrev>-CM0110 (1 shell). Locality no. 11: <abbrev xmlns:xlink="http://www.w3.org/1999/xlink" content-type="institution" xlink:title="Chulalongkorn University Museum of Zoology, Bangkok" id="ABBRID0E5CAG" xlink:type="simple">CUMZ</abbrev>-CM071 (2 shells). The empty shells were collected from the ground among leaf litter.</p></tp:treatment-sec><tp:treatment-sec sec-type="distribution" id="SECID0EDDAG"><title>Distribution.</title><p>Cambodia and Thailand (<xref ref-type="bibr" rid="B77">Nantarat et al. 2014b</xref>). The distribution in Vietnam is doubtful (<xref ref-type="bibr" rid="B20">Do and Do 2019</xref>).</p></tp:treatment-sec><tp:treatment-sec sec-type="remarks" id="SECID0ERDAG"><title>Remarks.</title><p><italic><tp:taxon-name><tp:taxon-name-part taxon-name-part-type="genus" reg="Cyclophorus">Cyclophorus</tp:taxon-name-part></tp:taxon-name></italic> is the genus encompassing highly variable shell morphology of both inter- and intraspecific entities. The demarcation among different species is poorly understood. Thus, both intensive and thorough revision and redescription require more effective taxonomic characters, e.g., morphometric analysis of large series of specimens and perhaps molecular phylogeny to clarify the exact species boundaries (see <xref ref-type="bibr" rid="B78">Nantarat et al. 2019</xref>).</p><p>This species was described from an unknown type locality. Later, the type specimens were examined and illustrated (<xref ref-type="bibr" rid="B76">Nantarat et al. 2014a</xref>) and then subsequently reported from central Thailand (<xref ref-type="bibr" rid="B77">Nantarat et al. 2014b</xref>). <xref ref-type="bibr" rid="B20">Do and Do (2019)</xref> reported this species from central and southern Vietnam, but it needs revision and confirmation by more studies. The distinguishing characters of this species are a less expanded apertural lip, thickened with multiple layers and with a highly variable colour pattern.</p></tp:treatment-sec><tp:treatment-sec><!--Section generated to contain objects referenced in tp:taxon-treatment.--><fig id="F6" position="float" orientation="portrait"><object-id xmlns:xlink="http://www.w3.org/1999/xlink" content-type="doi" xlink:type="simple">10.3897/zookeys.948.51671.figure6</object-id><object-id xmlns:xlink="http://www.w3.org/1999/xlink" content-type="arpha" xlink:type="simple">8AE3BA85-F0F7-5D1D-BF61-D910E53DF466</object-id><label>Figure 6.</label><caption><p><bold>A</bold><italic><tp:taxon-name><tp:taxon-name-part taxon-name-part-type="genus" reg="Georissa">Georissa</tp:taxon-name-part> <tp:taxon-name-part taxon-name-part-type="species" reg="monterosatiana">monterosatiana</tp:taxon-name-part></tp:taxon-name></italic> Godwin-Austen &amp; Neville, 1879 <bold>B</bold><italic><tp:taxon-name><tp:taxon-name-part taxon-name-part-type="genus" reg="Georissa">Georissa</tp:taxon-name-part> <tp:taxon-name-part taxon-name-part-type="species" reg="carinata">carinata</tp:taxon-name-part></tp:taxon-name></italic> Sutcharit &amp; Jirapatrasilp, sp. nov. <bold>C</bold><italic><tp:taxon-name><tp:taxon-name-part taxon-name-part-type="genus" reg="Cyclophorus">Cyclophorus</tp:taxon-name-part> <tp:taxon-name-part taxon-name-part-type="species" reg="amoenus">amoenus</tp:taxon-name-part></tp:taxon-name></italic> (Pfeiffer, 1854) <bold>D</bold><italic><tp:taxon-name><tp:taxon-name-part taxon-name-part-type="genus" reg="Cyclophorus">Cyclophorus</tp:taxon-name-part> <tp:taxon-name-part taxon-name-part-type="species" reg="paviei">paviei</tp:taxon-name-part></tp:taxon-name></italic> Morlet, 1885 <bold>E</bold><italic><tp:taxon-name><tp:taxon-name-part taxon-name-part-type="genus" reg="Opisthoporus">Opisthoporus</tp:taxon-name-part> <tp:taxon-name-part taxon-name-part-type="species" reg="bernardii">bernardii</tp:taxon-name-part></tp:taxon-name></italic> (Pfeiffer, 1862) and <bold>F</bold><italic><tp:taxon-name><tp:taxon-name-part taxon-name-part-type="genus" reg="Lagocheilus">Lagocheilus</tp:taxon-name-part> <tp:taxon-name-part taxon-name-part-type="species" reg="landesi">landesi</tp:taxon-name-part></tp:taxon-name></italic> (Morlet, 1885).</p></caption><graphic xmlns:xlink="http://www.w3.org/1999/xlink" xlink:href="zookeys-948-001-g006.jpg" position="float" orientation="portrait" xlink:type="simple" id="oo_430963.jpg"><uri content-type="original_file" xlink:type="simple">https://binary.pensoft.net/fig/430963</uri></graphic></fig></tp:treatment-sec><ref-list><ref id="B76"><mixed-citation xmlns:xlink="http://www.w3.org/1999/xlink" xlink:type="simple"><person-group><name name-style="western"><surname>Nantarat</surname><given-names>N</given-names></name><name name-style="western"><surname>Sutcharit</surname><given-names>C</given-names></name><name name-style="western"><surname>Tongkerd</surname><given-names>P</given-names></name><name name-style="western"><surname>Ablett</surname><given-names>J</given-names></name><name name-style="western"><surname>Naggs</surname><given-names>F</given-names></name><name name-style="western"><surname>Panha</surname><given-names>S</given-names></name></person-group> (<year>2014a</year>) <article-title>An annotated catalogue of type specimens of the land snail genus <italic><tp:taxon-name><tp:taxon-name-part taxon-name-part-type="genus">Cyclophorus</tp:taxon-name-part></tp:taxon-name></italic> Monfort, 1810 (<tp:taxon-name><tp:taxon-name-part taxon-name-part-type="subclass">Caenogastropoda</tp:taxon-name-part></tp:taxon-name>, <tp:taxon-name><tp:taxon-name-part taxon-name-part-type="family">Cyclophoridae</tp:taxon-name-part></tp:taxon-name>) in the Natural History Museum, London.</article-title><source>ZooKeys</source><volume>411</volume>: <fpage>1</fpage>–<lpage>56</lpage>. <ext-link xlink:type="simple" ext-link-type="doi" xlink:href="10.3897/zookeys.411.7258">https://doi.org/10.3897/zookeys.411.7258</ext-link></mixed-citation></ref><ref id="B77"><mixed-citation xmlns:xlink="http://www.w3.org/1999/xlink" xlink:type="simple"><person-group><name name-style="western"><surname>Nantarat</surname><given-names>N</given-names></name><name name-style="western"><surname>Tongkerd</surname><given-names>P</given-names></name><name name-style="western"><surname>Sutcharit</surname><given-names>C</given-names></name><name name-style="western"><surname>Wade</surname><given-names>CM</given-names></name><name name-style="western"><surname>Naggs</surname><given-names>F</given-names></name><name name-style="western"><surname>Panha</surname><given-names>S</given-names></name></person-group> (<year>2014b</year>) <article-title>Phylogenetic relationships of the operculate land snail genus <italic><tp:taxon-name><tp:taxon-name-part taxon-name-part-type="genus">Cyclophorus</tp:taxon-name-part></tp:taxon-name></italic> Montfort, 1810 in Thailand.</article-title><source>Molecular Phylogenetics and Evolution</source><volume>70</volume>: <fpage>99</fpage>–<lpage>111</lpage>. <ext-link xlink:type="simple" ext-link-type="doi" xlink:href="10.1016/j.ympev.2013.09.013">https://doi.org/10.1016/j.ympev.2013.09.013</ext-link></mixed-citation></ref><ref id="B20"><mixed-citation xmlns:xlink="http://www.w3.org/1999/xlink" xlink:type="simple"><person-group><name name-style="western"><surname>Do</surname><given-names>DS</given-names></name><name name-style="western"><surname>Do</surname><given-names>VN</given-names></name></person-group> (<year>2019</year>) <article-title>Family <tp:taxon-name><tp:taxon-name-part taxon-name-part-type="family">Cyclophoridae</tp:taxon-name-part></tp:taxon-name> in Vietnam (<tp:taxon-name><tp:taxon-name-part taxon-name-part-type="class">Gastropoda</tp:taxon-name-part></tp:taxon-name>: <tp:taxon-name><tp:taxon-name-part taxon-name-part-type="superfamily">Cyclophoroidea</tp:taxon-name-part></tp:taxon-name>): the genus <italic><tp:taxon-name><tp:taxon-name-part taxon-name-part-type="genus">Cyclophorus</tp:taxon-name-part></tp:taxon-name></italic> Montfort, 1810.</article-title><source>Ruthenica</source><volume>29</volume>: <fpage>1</fpage>–<lpage>53</lpage>.</mixed-citation></ref><ref id="B78"><mixed-citation xmlns:xlink="http://www.w3.org/1999/xlink" xlink:type="simple"><person-group><name name-style="western"><surname>Nantarat</surname><given-names>N</given-names></name><name name-style="western"><surname>Sutcharit</surname><given-names>C</given-names></name><name name-style="western"><surname>Tongkerd</surname><given-names>P</given-names></name><name name-style="western"><surname>Wade</surname><given-names>CM</given-names></name><name name-style="western"><surname>Naggs</surname><given-names>F</given-names></name><name name-style="western"><surname>Panha</surname><given-names>S</given-names></name></person-group> (<year>2019</year>) Phylogenetics and species delimitations of the operculated land snail <italic><tp:taxon-name><tp:taxon-name-part taxon-name-part-type="genus">Cyclophorus</tp:taxon-name-part> <tp:taxon-name-part taxon-name-part-type="species">volvulus</tp:taxon-name-part></tp:taxon-name></italic> (<tp:taxon-name><tp:taxon-name-part taxon-name-part-type="class">Gastropoda</tp:taxon-name-part></tp:taxon-name>: <tp:taxon-name><tp:taxon-name-part taxon-name-part-type="family">Cyclophoridae</tp:taxon-name-part></tp:taxon-name>) reveal cryptic diversity and new species in Thailand. Scientific Reports 9: 7041. <ext-link xlink:type="simple" ext-link-type="doi" xlink:href="10.1038/s41598-019-43382-5">https://doi.org/10.1038/s41598-019-43382-5</ext-link></mixed-citation></ref></ref-list></tp:taxon-treatment>
