# Supplementary material for: Annotated checklist of the land snail fauna from southern Cambodia (Mollusca, Gastropoda)
Source: Zookeys. 2020 Jul 13;948:1–46. doi: 10.3897/zookeys.948.51671 (PMC7381483; doi:10.3897/zookeys.948.51671)
Supplement: XML Treatment for Opisthoporus bernardii [file zookeys.948.51671-treatment5.xml]

<!DOCTYPE tp:taxon-treatment
  PUBLIC "-//TaxonX//DTD Taxonomic Treatment Publishing DTD v0 20100105//EN" "tax-treatment-NSO.dtd">
<tp:taxon-treatment xmlns:tp="http://www.plazi.org/taxpub"><tp:treatment-meta><kwd-group><label>Taxon classification</label><kwd><named-content xmlns:xlink="http://www.w3.org/1999/xlink" content-type="kingdom">Animalia</named-content></kwd><kwd><named-content xmlns:xlink="http://www.w3.org/1999/xlink" content-type="order">Architaenioglossa</named-content></kwd><kwd><named-content xmlns:xlink="http://www.w3.org/1999/xlink" content-type="family">Cyclophoridae</named-content></kwd></kwd-group><mixed-citation publication-type="journal"><person-group><name><surname>Sutcharit</surname><given-names>Chirasak</given-names></name><name><surname>Thach</surname><given-names>Phanara</given-names></name><name><surname>Chhuoy</surname><given-names>Samol</given-names></name><name><surname>Ngor</surname><given-names>Peng Bun</given-names></name><name><surname>Jeratthitikul</surname><given-names>Ekgachai</given-names></name><name><surname>Siriwut</surname><given-names>Warut</given-names></name><name><surname>Srisonchai</surname><given-names>Ruttapon</given-names></name><name><surname>Ng</surname><given-names>Ting Hui</given-names></name><name><surname>Pholyotha</surname><given-names>Arthit</given-names></name><name><surname>Jirapatrasilp</surname><given-names>Parin</given-names></name><name><surname>Panha</surname><given-names>Somsak</given-names></name></person-group><article-title>Annotated checklist of the land snail fauna from southern Cambodia (<tp:taxon-name><tp:taxon-name-part taxon-name-part-type="phylum">Mollusca</tp:taxon-name-part></tp:taxon-name>, <tp:taxon-name><tp:taxon-name-part taxon-name-part-type="class">Gastropoda</tp:taxon-name-part></tp:taxon-name>)</article-title><source>Zookeys</source><day>13</day><month>7</month><year>2020</year><volume>948</volume><fpage>1</fpage><lpage>46</lpage><pub-id pub-id-type="doi">10.3897/zookeys.948.51671</pub-id></mixed-citation></tp:treatment-meta><tp:nomenclature><tp:taxon-name><object-id xmlns:xlink="http://www.w3.org/1999/xlink" content-type="arpha" xlink:type="simple">B24D7F7F-272C-5CAE-BE1A-4ADB522E60F7</object-id>
                <tp:taxon-name-part taxon-name-part-type="genus" reg="Opisthoporus">Opisthoporus</tp:taxon-name-part>
                <tp:taxon-name-part taxon-name-part-type="species" reg="bernardii">bernardii</tp:taxon-name-part>
              </tp:taxon-name><tp:taxon-authority>(Pfeiffer, 1862)</tp:taxon-authority><xref ref-type="fig" rid="F6">Fig. 6E</xref><tp:nomenclature-citation-list><tp:nomenclature-citation><tp:taxon-name>
                    <tp:taxon-name-part taxon-name-part-type="genus" reg="Rhiostoma">Rhiostoma</tp:taxon-name-part> <tp:taxon-name-part taxon-name-part-type="species" reg="bernardii">bernardii</tp:taxon-name-part></tp:taxon-name><comment>Pfeiffer, 1862: 45, 46, pl. 6, fig. 5. Type locality: Siam [Thailand]. <xref ref-type="bibr" rid="B52">Kobelt 1911</xref>: 761, pl. 111, figs 9, 10.</comment></tp:nomenclature-citation><tp:nomenclature-citation><tp:taxon-name>
                    <tp:taxon-name-part taxon-name-part-type="genus" reg="Cyclotus">Cyclotus</tp:taxon-name-part> <tp:taxon-name-part taxon-name-part-type="species" reg="bernardii">bernardii</tp:taxon-name-part></tp:taxon-name><comment>: <xref ref-type="bibr" rid="B47">Inkhavilay et al. 2019</xref>: 19, fig. 8d, e.</comment></tp:nomenclature-citation><tp:nomenclature-citation><tp:taxon-name>
                    <tp:taxon-name-part taxon-name-part-type="genus" reg="Opisthoporus">Opisthoporus</tp:taxon-name-part> <tp:taxon-name-part taxon-name-part-type="species" reg="bernardii">bernardii</tp:taxon-name-part></tp:taxon-name><comment>: <xref ref-type="bibr" rid="B21">Do et al. 2020</xref>: 108, table 3.</comment></tp:nomenclature-citation></tp:nomenclature-citation-list></tp:nomenclature><tp:treatment-sec sec-type="material" id="SECID0EIRAG"><title>Material examined.</title><p>Locality no. 9: <abbrev xmlns:xlink="http://www.w3.org/1999/xlink" content-type="institution" xlink:title="Chulalongkorn University Museum of Zoology, Bangkok" id="ABBRID0EORAG" xlink:type="simple">CUMZ</abbrev>-CM043 (8 shells). Locality no. 13: <abbrev xmlns:xlink="http://www.w3.org/1999/xlink" content-type="institution" xlink:title="Chulalongkorn University Museum of Zoology, Bangkok" id="ABBRID0ETRAG" xlink:type="simple">CUMZ</abbrev>-CM127 (2 shells), <abbrev xmlns:xlink="http://www.w3.org/1999/xlink" content-type="institution" xlink:title="Chulalongkorn University Museum of Zoology, Bangkok" id="ABBRID0EYRAG" xlink:type="simple">CUMZ</abbrev>-CM118 (2 shells). Locality no. 10: <abbrev xmlns:xlink="http://www.w3.org/1999/xlink" content-type="institution" xlink:title="Chulalongkorn University Museum of Zoology, Bangkok" id="ABBRID0E4RAG" xlink:type="simple">CUMZ</abbrev>-CM062 (3 shells; Fig. <xref ref-type="fig" rid="F6">6E</xref>), CM063 (1 shell), <abbrev xmlns:xlink="http://www.w3.org/1999/xlink" content-type="institution" xlink:title="Chulalongkorn University Museum of Zoology, Bangkok" id="ABBRID0EGSAG" xlink:type="simple">CUMZ</abbrev>-CM064 (2 specimens in ethanol). The snails were found to live on the ground among leaf litter.</p></tp:treatment-sec><tp:treatment-sec sec-type="distribution" id="SECID0ELSAG"><title>Distribution.</title><p>Cambodia, Laos and Thailand (<xref ref-type="bibr" rid="B47">Inkhavilay et al. 2019</xref>).</p><fig id="F5" position="float" orientation="portrait"><object-id xmlns:xlink="http://www.w3.org/1999/xlink" content-type="doi" xlink:type="simple">10.3897/zookeys.948.51671.figure5</object-id><object-id xmlns:xlink="http://www.w3.org/1999/xlink" content-type="arpha" xlink:type="simple">729937C3-DFF6-5C78-9FDD-993BC6197C02</object-id><label>Figure 5.</label><caption><p>Living snails of <bold>A</bold><italic><tp:taxon-name><tp:taxon-name-part taxon-name-part-type="genus" reg="Amphidromus">Amphidromus</tp:taxon-name-part> <tp:taxon-name-part taxon-name-part-type="species" reg="leucoxanthus">leucoxanthus</tp:taxon-name-part></tp:taxon-name></italic> (Martens, 1864) <bold>B</bold><italic><tp:taxon-name><tp:taxon-name-part taxon-name-part-type="genus" reg="Trichochloritis">Trichochloritis</tp:taxon-name-part> <tp:taxon-name-part taxon-name-part-type="species" reg="norodomiana">norodomiana</tp:taxon-name-part></tp:taxon-name></italic> (Morlet, 1883) <bold>C</bold><italic><tp:taxon-name><tp:taxon-name-part taxon-name-part-type="genus" reg="Ganesella">Ganesella</tp:taxon-name-part> <tp:taxon-name-part taxon-name-part-type="species" reg="perakensis">perakensis</tp:taxon-name-part></tp:taxon-name></italic> (Crosse, 1879) <bold>D, E</bold><italic><tp:taxon-name><tp:taxon-name-part taxon-name-part-type="genus" reg="Anceyoconcha">Anceyoconcha</tp:taxon-name-part> <tp:taxon-name-part taxon-name-part-type="species" reg="rhombostoma">rhombostoma</tp:taxon-name-part></tp:taxon-name></italic> (Pfeiffer, 1861) <bold>D</bold> brownish morph and <bold>E</bold> dark brown morph and <bold>F</bold><italic><tp:taxon-name><tp:taxon-name-part taxon-name-part-type="genus" reg="Anceyoconcha">Anceyoconcha</tp:taxon-name-part> <tp:taxon-name-part taxon-name-part-type="species" reg="chaudoensis">chaudoensis</tp:taxon-name-part></tp:taxon-name></italic> (Rochebrune, 1881) comb. nov. All not to scale.</p></caption><graphic xmlns:xlink="http://www.w3.org/1999/xlink" xlink:href="zookeys-948-001-g005.jpg" position="float" orientation="portrait" xlink:type="simple" id="oo_430962.jpg"><uri content-type="original_file" xlink:type="simple">https://binary.pensoft.net/fig/430962</uri></graphic></fig></tp:treatment-sec><tp:treatment-sec sec-type="remarks" id="SECID0EHVAG"><title>Remarks.</title><p><italic><tp:taxon-name><tp:taxon-name-part taxon-name-part-type="genus" reg="Opisthoporus">Opisthoporus</tp:taxon-name-part> <tp:taxon-name-part taxon-name-part-type="species" reg="bernardii">bernardii</tp:taxon-name-part></tp:taxon-name></italic> was originally described from “Siam” [Thailand], and it has been reported from Cambodia (<xref ref-type="bibr" rid="B26">Fischer 1973a</xref>) and Laos (<xref ref-type="bibr" rid="B47">Inkhavilay et al., 2019</xref>). The diagnostic characters of this species are the depressed helicoid shell, with thick or thin periostracum, circular aperture, and a short to long sutural tube (accessory breathing device) located just behind an apertural lip. <xref ref-type="bibr" rid="B87">Pfeiffer (1862)</xref> provided details of the operculum, which is calcareous and has a multi-spiral plate-like shape, while the operculum of <italic><tp:taxon-name><tp:taxon-name-part taxon-name-part-type="genus" reg="Rhiostoma">Rhiostoma</tp:taxon-name-part></tp:taxon-name></italic> is thick calcareous and has a multi-spiral cup shape (<xref ref-type="bibr" rid="B23">Egorov 2009</xref>).</p><fig id="F6" position="float" orientation="portrait"><object-id xmlns:xlink="http://www.w3.org/1999/xlink" content-type="doi" xlink:type="simple">10.3897/zookeys.948.51671.figure6</object-id><object-id xmlns:xlink="http://www.w3.org/1999/xlink" content-type="arpha" xlink:type="simple">8AE3BA85-F0F7-5D1D-BF61-D910E53DF466</object-id><label>Figure 6.</label><caption><p><bold>A</bold><italic><tp:taxon-name><tp:taxon-name-part taxon-name-part-type="genus" reg="Georissa">Georissa</tp:taxon-name-part> <tp:taxon-name-part taxon-name-part-type="species" reg="monterosatiana">monterosatiana</tp:taxon-name-part></tp:taxon-name></italic> Godwin-Austen &amp; Neville, 1879 <bold>B</bold><italic><tp:taxon-name><tp:taxon-name-part taxon-name-part-type="genus" reg="Georissa">Georissa</tp:taxon-name-part> <tp:taxon-name-part taxon-name-part-type="species" reg="carinata">carinata</tp:taxon-name-part></tp:taxon-name></italic> Sutcharit &amp; Jirapatrasilp, sp. nov. <bold>C</bold><italic><tp:taxon-name><tp:taxon-name-part taxon-name-part-type="genus" reg="Cyclophorus">Cyclophorus</tp:taxon-name-part> <tp:taxon-name-part taxon-name-part-type="species" reg="amoenus">amoenus</tp:taxon-name-part></tp:taxon-name></italic> (Pfeiffer, 1854) <bold>D</bold><italic><tp:taxon-name><tp:taxon-name-part taxon-name-part-type="genus" reg="Cyclophorus">Cyclophorus</tp:taxon-name-part> <tp:taxon-name-part taxon-name-part-type="species" reg="paviei">paviei</tp:taxon-name-part></tp:taxon-name></italic> Morlet, 1885 <bold>E</bold><italic><tp:taxon-name><tp:taxon-name-part taxon-name-part-type="genus" reg="Opisthoporus">Opisthoporus</tp:taxon-name-part> <tp:taxon-name-part taxon-name-part-type="species" reg="bernardii">bernardii</tp:taxon-name-part></tp:taxon-name></italic> (Pfeiffer, 1862) and <bold>F</bold><italic><tp:taxon-name><tp:taxon-name-part taxon-name-part-type="genus" reg="Lagocheilus">Lagocheilus</tp:taxon-name-part> <tp:taxon-name-part taxon-name-part-type="species" reg="landesi">landesi</tp:taxon-name-part></tp:taxon-name></italic> (Morlet, 1885).</p></caption><graphic xmlns:xlink="http://www.w3.org/1999/xlink" xlink:href="zookeys-948-001-g006.jpg" position="float" orientation="portrait" xlink:type="simple" id="oo_430963.jpg"><uri content-type="original_file" xlink:type="simple">https://binary.pensoft.net/fig/430963</uri></graphic></fig></tp:treatment-sec><ref-list><ref id="B52"><mixed-citation xmlns:xlink="http://www.w3.org/1999/xlink" xlink:type="simple"><person-group><name name-style="western"><surname>Kobelt</surname><given-names>W</given-names></name></person-group> (<year>1911</year>) Die Gedeckekten Lungenschnecken (<tp:taxon-name><tp:taxon-name-part taxon-name-part-type="superfamily">Cyclostomacea</tp:taxon-name-part></tp:taxon-name>). In Abbildungen nach der Natur mit Beschreibungen. Dritte Abteilung. <tp:taxon-name><tp:taxon-name-part taxon-name-part-type="family">Cyclophoridae</tp:taxon-name-part></tp:taxon-name> II. Systematisches Conchylien-Cabinet von Martini und Chemnitz 1 (19) [(3)]: 713–1048, pls 104–156. [pp. 713–816, pls 104–121 (1911)]. [Published in parts, dates follow Welter-Schultes (1999)]</mixed-citation></ref><ref id="B47"><mixed-citation xmlns:xlink="http://www.w3.org/1999/xlink" xlink:type="simple"><person-group><name name-style="western"><surname>Inkhavilay</surname><given-names>K</given-names></name><name name-style="western"><surname>Sutcharit</surname><given-names>C</given-names></name><name name-style="western"><surname>Bantaowong</surname><given-names>U</given-names></name><name name-style="western"><surname>Chanabun</surname><given-names>R</given-names></name><name name-style="western"><surname>Siriwut</surname><given-names>W</given-names></name><name name-style="western"><surname>Srisonchai</surname><given-names>R</given-names></name><name name-style="western"><surname>Pholyotha</surname><given-names>A</given-names></name><name name-style="western"><surname>Jirapatrasilp</surname><given-names>P</given-names></name><name name-style="western"><surname>Panha</surname><given-names>S</given-names></name></person-group> (<year>2019</year>) <article-title>Annotated checklist of the terrestrial molluscs from Laos (<tp:taxon-name><tp:taxon-name-part taxon-name-part-type="phylum">Mollusca</tp:taxon-name-part></tp:taxon-name>, <tp:taxon-name><tp:taxon-name-part taxon-name-part-type="class">Gastropoda</tp:taxon-name-part></tp:taxon-name>).</article-title><source>ZooKeys</source><volume>834</volume>: <fpage>1</fpage>–<lpage>166</lpage>. <ext-link xlink:type="simple" ext-link-type="doi" xlink:href="10.3897/zookeys.834.28800">https://doi.org/10.3897/zookeys.834.28800</ext-link></mixed-citation></ref><ref id="B21"><mixed-citation xmlns:xlink="http://www.w3.org/1999/xlink" xlink:type="simple"><person-group><name name-style="western"><surname>Do</surname><given-names>DS</given-names></name><name name-style="western"><surname>Bui</surname><given-names>TC</given-names></name><name name-style="western"><surname>Do</surname><given-names>VN</given-names></name></person-group> (<year>2020</year>) <article-title>The land snail genus <italic><tp:taxon-name><tp:taxon-name-part taxon-name-part-type="genus">Opisthoporus</tp:taxon-name-part></tp:taxon-name></italic> Benson in L. Pfeiffer, 1851 (<tp:taxon-name><tp:taxon-name-part taxon-name-part-type="class">Gastropoda</tp:taxon-name-part></tp:taxon-name>: <tp:taxon-name><tp:taxon-name-part taxon-name-part-type="subclass">Caenogastropoda</tp:taxon-name-part></tp:taxon-name>: <tp:taxon-name><tp:taxon-name-part taxon-name-part-type="family">Cyclophoridae</tp:taxon-name-part></tp:taxon-name>) from Vietnam, with description of a new species.</article-title><source>Raffles Bulletin of Zoology</source><volume>68</volume>: <fpage>103</fpage>–<lpage>111</lpage>.</mixed-citation></ref><ref id="B26"><mixed-citation xmlns:xlink="http://www.w3.org/1999/xlink" xlink:type="simple"><person-group><name name-style="western"><surname>Fischer</surname><given-names>PH</given-names></name></person-group> (<year>1973a</year>) <article-title>Les mollusques testaces du Cambodge. Premier partie: Introduction et Gastéropodes Prosobranches.</article-title><source>Journal de Conchyliologie</source><volume>90</volume>: <fpage>40</fpage>–<lpage>64</lpage>.</mixed-citation></ref><ref id="B87"><mixed-citation xmlns:xlink="http://www.w3.org/1999/xlink" xlink:type="simple"><person-group><name name-style="western"><surname>Pfeiffer</surname><given-names>L</given-names></name></person-group> (<year>1862</year>) <article-title>Diagnoses de neuf espèces nouvelles provenant de Siam.</article-title><source>Journal de Conchyliologie</source><volume>10</volume>: <fpage>39</fpage>–<lpage>46</lpage>.</mixed-citation></ref><ref id="B23"><mixed-citation xmlns:xlink="http://www.w3.org/1999/xlink" xlink:type="simple"><person-group><name name-style="western"><surname>Egorov</surname><given-names>RV</given-names></name></person-group> (<year>2009</year>) <source>Treasure of Russian Shells; Supplement 3, A review of the genera of the recent terrestrial pectinibranch molluscs (synopsis mainly based on published data); Part II, <tp:taxon-name><tp:taxon-name-part taxon-name-part-type="order">Littoriniformes</tp:taxon-name-part></tp:taxon-name>: <tp:taxon-name><tp:taxon-name-part taxon-name-part-type="family">Hainesiidae</tp:taxon-name-part></tp:taxon-name>, <tp:taxon-name><tp:taxon-name-part taxon-name-part-type="family">Aciculidae</tp:taxon-name-part></tp:taxon-name>, <tp:taxon-name><tp:taxon-name-part taxon-name-part-type="family">Cyclophoridae</tp:taxon-name-part></tp:taxon-name>, <tp:taxon-name><tp:taxon-name-part taxon-name-part-type="family">Craspedopomatidae</tp:taxon-name-part></tp:taxon-name>. Colus-Doverie, R.</source><publisher-name>Egorov</publisher-name>, <publisher-loc>Moscow</publisher-loc>, <size units="page">57 pp</size>.</mixed-citation></ref></ref-list></tp:taxon-treatment>
