# Supplementary material for: Annotated checklist of the land snail fauna from southern Cambodia (Mollusca, Gastropoda)
Source: Zookeys. 2020 Jul 13;948:1–46. doi: 10.3897/zookeys.948.51671 (PMC7381483; doi:10.3897/zookeys.948.51671)
Supplement: XML Treatment for Lagocheilus klobukowskii [file zookeys.948.51671-treatment6.xml]

<!DOCTYPE tp:taxon-treatment
  PUBLIC "-//TaxonX//DTD Taxonomic Treatment Publishing DTD v0 20100105//EN" "tax-treatment-NSO.dtd">
<tp:taxon-treatment xmlns:tp="http://www.plazi.org/taxpub"><tp:treatment-meta><kwd-group><label>Taxon classification</label><kwd><named-content xmlns:xlink="http://www.w3.org/1999/xlink" content-type="kingdom">Animalia</named-content></kwd><kwd><named-content xmlns:xlink="http://www.w3.org/1999/xlink" content-type="order">Architaenioglossa</named-content></kwd><kwd><named-content xmlns:xlink="http://www.w3.org/1999/xlink" content-type="family">Cyclophoridae</named-content></kwd></kwd-group><mixed-citation publication-type="journal"><person-group><name><surname>Sutcharit</surname><given-names>Chirasak</given-names></name><name><surname>Thach</surname><given-names>Phanara</given-names></name><name><surname>Chhuoy</surname><given-names>Samol</given-names></name><name><surname>Ngor</surname><given-names>Peng Bun</given-names></name><name><surname>Jeratthitikul</surname><given-names>Ekgachai</given-names></name><name><surname>Siriwut</surname><given-names>Warut</given-names></name><name><surname>Srisonchai</surname><given-names>Ruttapon</given-names></name><name><surname>Ng</surname><given-names>Ting Hui</given-names></name><name><surname>Pholyotha</surname><given-names>Arthit</given-names></name><name><surname>Jirapatrasilp</surname><given-names>Parin</given-names></name><name><surname>Panha</surname><given-names>Somsak</given-names></name></person-group><article-title>Annotated checklist of the land snail fauna from southern Cambodia (<tp:taxon-name><tp:taxon-name-part taxon-name-part-type="phylum">Mollusca</tp:taxon-name-part></tp:taxon-name>, <tp:taxon-name><tp:taxon-name-part taxon-name-part-type="class">Gastropoda</tp:taxon-name-part></tp:taxon-name>)</article-title><source>Zookeys</source><day>13</day><month>7</month><year>2020</year><volume>948</volume><fpage>1</fpage><lpage>46</lpage><pub-id pub-id-type="doi">10.3897/zookeys.948.51671</pub-id></mixed-citation></tp:treatment-meta><tp:nomenclature><tp:taxon-name><object-id xmlns:xlink="http://www.w3.org/1999/xlink" content-type="arpha" xlink:type="simple">A8BA2B42-822F-538E-889B-28DC9E7AA101</object-id>
                <tp:taxon-name-part taxon-name-part-type="genus" reg="Lagocheilus">Lagocheilus</tp:taxon-name-part>
                <tp:taxon-name-part taxon-name-part-type="species" reg="klobukowskii">klobukowskii</tp:taxon-name-part>
              </tp:taxon-name><tp:taxon-authority>(Morlet, 1885)</tp:taxon-authority><xref ref-type="fig" rid="F3">Figs 3A</xref><xref ref-type="fig" rid="F7">, 7A, B</xref><tp:nomenclature-citation-list><tp:nomenclature-citation><tp:taxon-name>
                    <tp:taxon-name-part taxon-name-part-type="genus" reg="Cyclophorus">Cyclophorus</tp:taxon-name-part> <tp:taxon-name-part taxon-name-part-type="species" reg="klobukowskii">klobukowskii</tp:taxon-name-part></tp:taxon-name><comment>Morlet, 1885[1884]: 391, 392, pl. 12, fig. 1. Type locality: Near the Kamchay rapids, around the Kébal-Réméas cave (Kampot-Hatien road); commonly found on mountains, in forests, up to Compong-Som, and on the banks of Tap-Chéang. <xref ref-type="bibr" rid="B26">Fischer 1973a</xref>: 46, 47.</comment></tp:nomenclature-citation><tp:nomenclature-citation><tp:taxon-name>
                    <tp:taxon-name-part taxon-name-part-type="genus" reg="Lagocheilus">Lagocheilus</tp:taxon-name-part> <tp:taxon-name-part taxon-name-part-type="species" reg="klobukowskii">klobukowskii</tp:taxon-name-part></tp:taxon-name><comment>: <xref ref-type="bibr" rid="B47">Inkhavilay et al. 2019</xref>: 19, 20, figs 9b, c, 18c.</comment></tp:nomenclature-citation></tp:nomenclature-citation-list></tp:nomenclature><tp:treatment-sec sec-type="material" id="SECID0EH3AG"><title>Material examined.</title><p>Locality no. 9: <abbrev xmlns:xlink="http://www.w3.org/1999/xlink" content-type="institution" xlink:title="Chulalongkorn University Museum of Zoology, Bangkok" id="ABBRID0EN3AG" xlink:type="simple">CUMZ</abbrev>-CM044 (7 shells), <abbrev xmlns:xlink="http://www.w3.org/1999/xlink" content-type="institution" xlink:title="Chulalongkorn University Museum of Zoology, Bangkok" id="ABBRID0ES3AG" xlink:type="simple">CUMZ</abbrev>-CM045 (12 specimens in ethanol). Locality no. 10: <abbrev xmlns:xlink="http://www.w3.org/1999/xlink" content-type="institution" xlink:title="Chulalongkorn University Museum of Zoology, Bangkok" id="ABBRID0EX3AG" xlink:type="simple">CUMZ</abbrev>-CM068 (3 specimens in ethanol). Locality no. 11: <abbrev xmlns:xlink="http://www.w3.org/1999/xlink" content-type="institution" xlink:title="Chulalongkorn University Museum of Zoology, Bangkok" id="ABBRID0E33AG" xlink:type="simple">CUMZ</abbrev>-CM079 (2 shells). Locality no. 13: <abbrev xmlns:xlink="http://www.w3.org/1999/xlink" content-type="institution" xlink:title="Chulalongkorn University Museum of Zoology, Bangkok" id="ABBRID0EB4AG" xlink:type="simple">CUMZ</abbrev>-CM128 (3 shells), CM129 (53 specimens in ethanol; Fig. <xref ref-type="fig" rid="F3">3A</xref>). Locality no. 17: <abbrev xmlns:xlink="http://www.w3.org/1999/xlink" content-type="institution" xlink:title="Chulalongkorn University Museum of Zoology, Bangkok" id="ABBRID0EK4AG" xlink:type="simple">CUMZ</abbrev>-CM137 (18 shells; Fig. <xref ref-type="fig" rid="F7">7A, B</xref>). The snails were found to live on the ground among leaf litter and decaying wood, on tree trunks and limestone wall.</p></tp:treatment-sec><tp:treatment-sec sec-type="distribution" id="SECID0ET4AG"><title>Distribution.</title><p>Cambodia and Laos (<xref ref-type="bibr" rid="B47">Inkhavilay et al. 2019</xref>).</p></tp:treatment-sec><tp:treatment-sec sec-type="remarks" id="SECID0E44AG"><title>Remarks.</title><p>This species was described from “…grotte de Kébal-Réméas (route de Kampot à Hatien) …”. We collected topotypic specimens that tend to have a variable shell colour from yellowish (Fig. <xref ref-type="fig" rid="F7">7A</xref>, see fig. 9b in <xref ref-type="bibr" rid="B47">Inkhavilay et al. 2019</xref> for the syntype) to purplish-black (Fig. <xref ref-type="fig" rid="F7">7B</xref>). This limestone associated species has a wide distribution from southern Cambodia to eastern Laos (<xref ref-type="bibr" rid="B47">Inkhavilay et al. 2019</xref>). The snails are commonly found in montane forest, living on decaying wood, on tree trunks and exposed limestone.</p><fig id="F7" position="float" orientation="portrait"><object-id xmlns:xlink="http://www.w3.org/1999/xlink" content-type="doi" xlink:type="simple">10.3897/zookeys.948.51671.figure7</object-id><object-id xmlns:xlink="http://www.w3.org/1999/xlink" content-type="arpha" xlink:type="simple">C55B6A59-5D1A-5C01-88C2-AA54232E33DF</object-id><label>Figure 7.</label><caption><p><bold>A, B</bold><italic><tp:taxon-name><tp:taxon-name-part taxon-name-part-type="genus" reg="Lagocheilus">Lagocheilus</tp:taxon-name-part> <tp:taxon-name-part taxon-name-part-type="species" reg="klobukowskii">klobukowskii</tp:taxon-name-part></tp:taxon-name></italic> (Morlet, 1885) <bold>A</bold> yellowish morph and <bold>B</bold> purplish-black morph <bold>C</bold><italic><tp:taxon-name><tp:taxon-name-part taxon-name-part-type="genus" reg="Pupina">Pupina</tp:taxon-name-part> <tp:taxon-name-part taxon-name-part-type="species" reg="crosseana">crosseana</tp:taxon-name-part></tp:taxon-name></italic> Morlet, 1883 <bold>D</bold><italic><tp:taxon-name><tp:taxon-name-part taxon-name-part-type="genus" reg="Succinea">Succinea</tp:taxon-name-part> <tp:taxon-name-part taxon-name-part-type="species" reg="tenuis">tenuis</tp:taxon-name-part></tp:taxon-name></italic> Morelet, 1865 and <bold>E, F</bold><italic><tp:taxon-name><tp:taxon-name-part taxon-name-part-type="genus" reg="Hypselostoma">Hypselostoma</tp:taxon-name-part> <tp:taxon-name-part taxon-name-part-type="species" reg="benetuitum">benetuitum</tp:taxon-name-part></tp:taxon-name></italic> Vermeulen et al., 2019 <bold>E</bold> from locality no. 11 (type locality) and <bold>F</bold> from locality no. 17.</p></caption><graphic xmlns:xlink="http://www.w3.org/1999/xlink" xlink:href="zookeys-948-001-g007.jpg" position="float" orientation="portrait" xlink:type="simple" id="oo_430964.jpg"><uri content-type="original_file" xlink:type="simple">https://binary.pensoft.net/fig/430964</uri></graphic></fig><p><italic><tp:taxon-name><tp:taxon-name-part taxon-name-part-type="genus" reg="Lagocheilus">Lagocheilus</tp:taxon-name-part> <tp:taxon-name-part taxon-name-part-type="species" reg="klobukowskii">klobukowskii</tp:taxon-name-part></tp:taxon-name></italic> was originally placed in the genus <italic><tp:taxon-name><tp:taxon-name-part taxon-name-part-type="genus" reg="Cyclophorus">Cyclophorus</tp:taxon-name-part></tp:taxon-name></italic> and later was transferred to the genus <italic><tp:taxon-name><tp:taxon-name-part taxon-name-part-type="genus" reg="Lagocheilus">Lagocheilus</tp:taxon-name-part></tp:taxon-name></italic> (see <xref ref-type="bibr" rid="B47">Inkhavilay et al. 2019</xref>). The distinguishing characters from the genus <italic><tp:taxon-name><tp:taxon-name-part taxon-name-part-type="genus" reg="Cyclophorus">Cyclophorus</tp:taxon-name-part></tp:taxon-name></italic> are a conic shell, an aperture thickened (not expanded), and a thick calcareous, multispiral and plate-like operculum, whereas <italic><tp:taxon-name><tp:taxon-name-part taxon-name-part-type="genus" reg="Cyclophorus">Cyclophorus</tp:taxon-name-part></tp:taxon-name></italic> has a turbinate shell, a thick and expanded lip, and a corneous multispiral operculum.</p></tp:treatment-sec><tp:treatment-sec><!--Section generated to contain objects referenced in tp:taxon-treatment.--><fig id="F3" position="float" orientation="portrait"><object-id xmlns:xlink="http://www.w3.org/1999/xlink" content-type="doi" xlink:type="simple">10.3897/zookeys.948.51671.figure3</object-id><object-id xmlns:xlink="http://www.w3.org/1999/xlink" content-type="arpha" xlink:type="simple">F5E16A6E-06C3-54DF-9145-83B841CFD6BF</object-id><label>Figure 3.</label><caption><p>Living snails of <bold>A</bold><italic><tp:taxon-name><tp:taxon-name-part taxon-name-part-type="genus" reg="Lagocheilus">Lagocheilus</tp:taxon-name-part> <tp:taxon-name-part taxon-name-part-type="species" reg="klobukowskii">klobukowskii</tp:taxon-name-part></tp:taxon-name></italic> (Morlet, 1885) <bold>B</bold><italic><tp:taxon-name><tp:taxon-name-part taxon-name-part-type="genus" reg="Lagocheilus">Lagocheilus</tp:taxon-name-part> <tp:taxon-name-part taxon-name-part-type="species" reg="landesi">landesi</tp:taxon-name-part></tp:taxon-name></italic> (Morlet, 1885) <bold>C</bold><italic><tp:taxon-name><tp:taxon-name-part taxon-name-part-type="genus" reg="Pupina">Pupina</tp:taxon-name-part> <tp:taxon-name-part taxon-name-part-type="species" reg="crosseana">crosseana</tp:taxon-name-part></tp:taxon-name></italic> Morlet, 1883 <bold>D</bold><italic><tp:taxon-name><tp:taxon-name-part taxon-name-part-type="genus" reg="Valiguna">Valiguna</tp:taxon-name-part> <tp:taxon-name-part taxon-name-part-type="species" reg="siamensis">siamensis</tp:taxon-name-part></tp:taxon-name></italic> (Martens, 1867) <bold>E, F</bold><italic><tp:taxon-name><tp:taxon-name-part taxon-name-part-type="genus" reg="Valiguna">Valiguna</tp:taxon-name-part></tp:taxon-name></italic> sp. <bold>E</bold> notum or dorsal view and <bold>F</bold> hyponotum or ventral view <bold>G</bold><italic><tp:taxon-name><tp:taxon-name-part taxon-name-part-type="genus" reg="Succinea">Succinea</tp:taxon-name-part> <tp:taxon-name-part taxon-name-part-type="species" reg="tenuis">tenuis</tp:taxon-name-part></tp:taxon-name></italic> Morelet, 1865 and <bold>H</bold><italic><tp:taxon-name><tp:taxon-name-part taxon-name-part-type="genus" reg="Hypselostoma">Hypselostoma</tp:taxon-name-part> <tp:taxon-name-part taxon-name-part-type="species" reg="cambodjense">cambodjense</tp:taxon-name-part></tp:taxon-name></italic> Benthem Jutting, 1962. All not to scale.</p></caption><graphic xmlns:xlink="http://www.w3.org/1999/xlink" xlink:href="zookeys-948-001-g003.jpg" position="float" orientation="portrait" xlink:type="simple" id="oo_430960.jpg"><uri content-type="original_file" xlink:type="simple">https://binary.pensoft.net/fig/430960</uri></graphic></fig></tp:treatment-sec><ref-list><ref id="B26"><mixed-citation xmlns:xlink="http://www.w3.org/1999/xlink" xlink:type="simple"><person-group><name name-style="western"><surname>Fischer</surname><given-names>PH</given-names></name></person-group> (<year>1973a</year>) <article-title>Les mollusques testaces du Cambodge. Premier partie: Introduction et Gastéropodes Prosobranches.</article-title><source>Journal de Conchyliologie</source><volume>90</volume>: <fpage>40</fpage>–<lpage>64</lpage>.</mixed-citation></ref><ref id="B47"><mixed-citation xmlns:xlink="http://www.w3.org/1999/xlink" xlink:type="simple"><person-group><name name-style="western"><surname>Inkhavilay</surname><given-names>K</given-names></name><name name-style="western"><surname>Sutcharit</surname><given-names>C</given-names></name><name name-style="western"><surname>Bantaowong</surname><given-names>U</given-names></name><name name-style="western"><surname>Chanabun</surname><given-names>R</given-names></name><name name-style="western"><surname>Siriwut</surname><given-names>W</given-names></name><name name-style="western"><surname>Srisonchai</surname><given-names>R</given-names></name><name name-style="western"><surname>Pholyotha</surname><given-names>A</given-names></name><name name-style="western"><surname>Jirapatrasilp</surname><given-names>P</given-names></name><name name-style="western"><surname>Panha</surname><given-names>S</given-names></name></person-group> (<year>2019</year>) <article-title>Annotated checklist of the terrestrial molluscs from Laos (<tp:taxon-name><tp:taxon-name-part taxon-name-part-type="phylum">Mollusca</tp:taxon-name-part></tp:taxon-name>, <tp:taxon-name><tp:taxon-name-part taxon-name-part-type="class">Gastropoda</tp:taxon-name-part></tp:taxon-name>).</article-title><source>ZooKeys</source><volume>834</volume>: <fpage>1</fpage>–<lpage>166</lpage>. <ext-link xlink:type="simple" ext-link-type="doi" xlink:href="10.3897/zookeys.834.28800">https://doi.org/10.3897/zookeys.834.28800</ext-link></mixed-citation></ref></ref-list></tp:taxon-treatment>
