# Supplementary material for: Annotated checklist of the land snail fauna from southern Cambodia (Mollusca, Gastropoda)
Source: Zookeys. 2020 Jul 13;948:1–46. doi: 10.3897/zookeys.948.51671 (PMC7381483; doi:10.3897/zookeys.948.51671)
Supplement: XML Treatment for Lagocheilus landesi [file zookeys.948.51671-treatment7.xml]

<!DOCTYPE tp:taxon-treatment
  PUBLIC "-//TaxonX//DTD Taxonomic Treatment Publishing DTD v0 20100105//EN" "tax-treatment-NSO.dtd">
<tp:taxon-treatment xmlns:tp="http://www.plazi.org/taxpub"><tp:treatment-meta><kwd-group><label>Taxon classification</label><kwd><named-content xmlns:xlink="http://www.w3.org/1999/xlink" content-type="kingdom">Animalia</named-content></kwd><kwd><named-content xmlns:xlink="http://www.w3.org/1999/xlink" content-type="order">Architaenioglossa</named-content></kwd><kwd><named-content xmlns:xlink="http://www.w3.org/1999/xlink" content-type="family">Cyclophoridae</named-content></kwd></kwd-group><mixed-citation publication-type="journal"><person-group><name><surname>Sutcharit</surname><given-names>Chirasak</given-names></name><name><surname>Thach</surname><given-names>Phanara</given-names></name><name><surname>Chhuoy</surname><given-names>Samol</given-names></name><name><surname>Ngor</surname><given-names>Peng Bun</given-names></name><name><surname>Jeratthitikul</surname><given-names>Ekgachai</given-names></name><name><surname>Siriwut</surname><given-names>Warut</given-names></name><name><surname>Srisonchai</surname><given-names>Ruttapon</given-names></name><name><surname>Ng</surname><given-names>Ting Hui</given-names></name><name><surname>Pholyotha</surname><given-names>Arthit</given-names></name><name><surname>Jirapatrasilp</surname><given-names>Parin</given-names></name><name><surname>Panha</surname><given-names>Somsak</given-names></name></person-group><article-title>Annotated checklist of the land snail fauna from southern Cambodia (<tp:taxon-name><tp:taxon-name-part taxon-name-part-type="phylum">Mollusca</tp:taxon-name-part></tp:taxon-name>, <tp:taxon-name><tp:taxon-name-part taxon-name-part-type="class">Gastropoda</tp:taxon-name-part></tp:taxon-name>)</article-title><source>Zookeys</source><day>13</day><month>7</month><year>2020</year><volume>948</volume><fpage>1</fpage><lpage>46</lpage><pub-id pub-id-type="doi">10.3897/zookeys.948.51671</pub-id></mixed-citation></tp:treatment-meta><tp:nomenclature><tp:taxon-name><object-id xmlns:xlink="http://www.w3.org/1999/xlink" content-type="arpha" xlink:type="simple">614B5E69-1CA9-527D-9220-C0A030BE666E</object-id>
                <tp:taxon-name-part taxon-name-part-type="genus" reg="Lagocheilus">Lagocheilus</tp:taxon-name-part>
                <tp:taxon-name-part taxon-name-part-type="species" reg="landesi">landesi</tp:taxon-name-part>
              </tp:taxon-name><tp:taxon-authority>(Morlet, 1885)</tp:taxon-authority><xref ref-type="fig" rid="F3">Figs 3B</xref><xref ref-type="fig" rid="F6">, 6F</xref><tp:nomenclature-citation-list><tp:nomenclature-citation><tp:taxon-name>
                    <tp:taxon-name-part taxon-name-part-type="genus" reg="Cyclophorus">Cyclophorus</tp:taxon-name-part> <tp:taxon-name-part taxon-name-part-type="species" reg="landesi">landesi</tp:taxon-name-part></tp:taxon-name><comment>Morlet, 1885[1884]: 392, 393, pl. 11, fig. 5, 5a. Type locality: extrémité de la chaîne de ľÉléphant, non loin de la mer [Preah Monivong Bokor National Park, Kampot Province, Cambodia].</comment></tp:nomenclature-citation><tp:nomenclature-citation><tp:taxon-name>
                    <tp:taxon-name-part taxon-name-part-type="genus" reg="Cyclophorus">Cyclophorus</tp:taxon-name-part> <tp:taxon-name-part taxon-name-part-type="species" reg="laudesi">laudesi</tp:taxon-name-part></tp:taxon-name><comment>[sic]: <xref ref-type="bibr" rid="B26">Fischer 1973a</xref>: 47.</comment></tp:nomenclature-citation><tp:nomenclature-citation><tp:taxon-name>
                    <tp:taxon-name-part taxon-name-part-type="genus" reg="Lagocheilus">Lagocheilus</tp:taxon-name-part> <tp:taxon-name-part taxon-name-part-type="species" reg="landesi">landesi</tp:taxon-name-part></tp:taxon-name><comment>: <xref ref-type="bibr" rid="B47">Inkhavilay et al. 2019</xref>: 20, fig. 9d.</comment></tp:nomenclature-citation></tp:nomenclature-citation-list></tp:nomenclature><tp:treatment-sec sec-type="material" id="SECID0EEFBG"><title>Material examined.</title><p>Locality no. 11: <abbrev xmlns:xlink="http://www.w3.org/1999/xlink" content-type="institution" xlink:title="Chulalongkorn University Museum of Zoology, Bangkok" id="ABBRID0EKFBG" xlink:type="simple">CUMZ</abbrev>-CM080 (4 shells; Fig. <xref ref-type="fig" rid="F6">6F</xref>), <abbrev xmlns:xlink="http://www.w3.org/1999/xlink" content-type="institution" xlink:title="Chulalongkorn University Museum of Zoology, Bangkok" id="ABBRID0ETFBG" xlink:type="simple">CUMZ</abbrev>-CM082 (1 specimen in ethanol). Locality no. 12: <abbrev xmlns:xlink="http://www.w3.org/1999/xlink" content-type="institution" xlink:title="Chulalongkorn University Museum of Zoology, Bangkok" id="ABBRID0EYFBG" xlink:type="simple">CUMZ</abbrev>-CM104 (4 shells). Locality no. 14: <abbrev xmlns:xlink="http://www.w3.org/1999/xlink" content-type="institution" xlink:title="Chulalongkorn University Museum of Zoology, Bangkok" id="ABBRID0E4FBG" xlink:type="simple">CUMZ</abbrev>-CM152 (2 specimens in ethanol; Fig. <xref ref-type="fig" rid="F3">3B</xref>). The snails were found to live on tree trunks and leaves.</p></tp:treatment-sec><tp:treatment-sec sec-type="distribution" id="SECID0EGGBG"><title>Distribution.</title><p>Cambodia and Laos (<xref ref-type="bibr" rid="B47">Inkhavilay et al. 2019</xref>).</p></tp:treatment-sec><tp:treatment-sec sec-type="remarks" id="SECID0EQGBG"><title>Remarks.</title><p>This species was originally described from “Elephant Mountains” [Preah Monivong Bokor National Park, Kampot Province]. Both empty shells and living snails were collected from Preah Monivong Bokor National Park showing similar characteristics with the original description and illustration.</p><p>Living snails are typical of cyclophorids with a blackish soft body. The shell surface is furnished with thick and regular periostracal hairs. There are three rows of periostracal hairs on the upper periphery and several rows of short periostracal hairs below the periphery. The periostracum usually disappears in old and worn specimens. The species has a conic shell, an aperture thickened (not expanded), and the thick calcareous, multi-spiral and plate-like operculum characteristic of <italic><tp:taxon-name><tp:taxon-name-part taxon-name-part-type="genus" reg="Lagocheilus">Lagocheilus</tp:taxon-name-part></tp:taxon-name></italic>.</p></tp:treatment-sec><tp:treatment-sec><!--Section generated to contain objects referenced in tp:taxon-treatment.--><fig id="F3" position="float" orientation="portrait"><object-id xmlns:xlink="http://www.w3.org/1999/xlink" content-type="doi" xlink:type="simple">10.3897/zookeys.948.51671.figure3</object-id><object-id xmlns:xlink="http://www.w3.org/1999/xlink" content-type="arpha" xlink:type="simple">F5E16A6E-06C3-54DF-9145-83B841CFD6BF</object-id><label>Figure 3.</label><caption><p>Living snails of <bold>A</bold><italic><tp:taxon-name><tp:taxon-name-part taxon-name-part-type="genus" reg="Lagocheilus">Lagocheilus</tp:taxon-name-part> <tp:taxon-name-part taxon-name-part-type="species" reg="klobukowskii">klobukowskii</tp:taxon-name-part></tp:taxon-name></italic> (Morlet, 1885) <bold>B</bold><italic><tp:taxon-name><tp:taxon-name-part taxon-name-part-type="genus" reg="Lagocheilus">Lagocheilus</tp:taxon-name-part> <tp:taxon-name-part taxon-name-part-type="species" reg="landesi">landesi</tp:taxon-name-part></tp:taxon-name></italic> (Morlet, 1885) <bold>C</bold><italic><tp:taxon-name><tp:taxon-name-part taxon-name-part-type="genus" reg="Pupina">Pupina</tp:taxon-name-part> <tp:taxon-name-part taxon-name-part-type="species" reg="crosseana">crosseana</tp:taxon-name-part></tp:taxon-name></italic> Morlet, 1883 <bold>D</bold><italic><tp:taxon-name><tp:taxon-name-part taxon-name-part-type="genus" reg="Valiguna">Valiguna</tp:taxon-name-part> <tp:taxon-name-part taxon-name-part-type="species" reg="siamensis">siamensis</tp:taxon-name-part></tp:taxon-name></italic> (Martens, 1867) <bold>E, F</bold><italic><tp:taxon-name><tp:taxon-name-part taxon-name-part-type="genus" reg="Valiguna">Valiguna</tp:taxon-name-part></tp:taxon-name></italic> sp. <bold>E</bold> notum or dorsal view and <bold>F</bold> hyponotum or ventral view <bold>G</bold><italic><tp:taxon-name><tp:taxon-name-part taxon-name-part-type="genus" reg="Succinea">Succinea</tp:taxon-name-part> <tp:taxon-name-part taxon-name-part-type="species" reg="tenuis">tenuis</tp:taxon-name-part></tp:taxon-name></italic> Morelet, 1865 and <bold>H</bold><italic><tp:taxon-name><tp:taxon-name-part taxon-name-part-type="genus" reg="Hypselostoma">Hypselostoma</tp:taxon-name-part> <tp:taxon-name-part taxon-name-part-type="species" reg="cambodjense">cambodjense</tp:taxon-name-part></tp:taxon-name></italic> Benthem Jutting, 1962. All not to scale.</p></caption><graphic xmlns:xlink="http://www.w3.org/1999/xlink" xlink:href="zookeys-948-001-g003.jpg" position="float" orientation="portrait" xlink:type="simple" id="oo_430960.jpg"><uri content-type="original_file" xlink:type="simple">https://binary.pensoft.net/fig/430960</uri></graphic></fig><fig id="F6" position="float" orientation="portrait"><object-id xmlns:xlink="http://www.w3.org/1999/xlink" content-type="doi" xlink:type="simple">10.3897/zookeys.948.51671.figure6</object-id><object-id xmlns:xlink="http://www.w3.org/1999/xlink" content-type="arpha" xlink:type="simple">8AE3BA85-F0F7-5D1D-BF61-D910E53DF466</object-id><label>Figure 6.</label><caption><p><bold>A</bold><italic><tp:taxon-name><tp:taxon-name-part taxon-name-part-type="genus" reg="Georissa">Georissa</tp:taxon-name-part> <tp:taxon-name-part taxon-name-part-type="species" reg="monterosatiana">monterosatiana</tp:taxon-name-part></tp:taxon-name></italic> Godwin-Austen &amp; Neville, 1879 <bold>B</bold><italic><tp:taxon-name><tp:taxon-name-part taxon-name-part-type="genus" reg="Georissa">Georissa</tp:taxon-name-part> <tp:taxon-name-part taxon-name-part-type="species" reg="carinata">carinata</tp:taxon-name-part></tp:taxon-name></italic> Sutcharit &amp; Jirapatrasilp, sp. nov. <bold>C</bold><italic><tp:taxon-name><tp:taxon-name-part taxon-name-part-type="genus" reg="Cyclophorus">Cyclophorus</tp:taxon-name-part> <tp:taxon-name-part taxon-name-part-type="species" reg="amoenus">amoenus</tp:taxon-name-part></tp:taxon-name></italic> (Pfeiffer, 1854) <bold>D</bold><italic><tp:taxon-name><tp:taxon-name-part taxon-name-part-type="genus" reg="Cyclophorus">Cyclophorus</tp:taxon-name-part> <tp:taxon-name-part taxon-name-part-type="species" reg="paviei">paviei</tp:taxon-name-part></tp:taxon-name></italic> Morlet, 1885 <bold>E</bold><italic><tp:taxon-name><tp:taxon-name-part taxon-name-part-type="genus" reg="Opisthoporus">Opisthoporus</tp:taxon-name-part> <tp:taxon-name-part taxon-name-part-type="species" reg="bernardii">bernardii</tp:taxon-name-part></tp:taxon-name></italic> (Pfeiffer, 1862) and <bold>F</bold><italic><tp:taxon-name><tp:taxon-name-part taxon-name-part-type="genus" reg="Lagocheilus">Lagocheilus</tp:taxon-name-part> <tp:taxon-name-part taxon-name-part-type="species" reg="landesi">landesi</tp:taxon-name-part></tp:taxon-name></italic> (Morlet, 1885).</p></caption><graphic xmlns:xlink="http://www.w3.org/1999/xlink" xlink:href="zookeys-948-001-g006.jpg" position="float" orientation="portrait" xlink:type="simple" id="oo_430963.jpg"><uri content-type="original_file" xlink:type="simple">https://binary.pensoft.net/fig/430963</uri></graphic></fig></tp:treatment-sec><ref-list><ref id="B26"><mixed-citation xmlns:xlink="http://www.w3.org/1999/xlink" xlink:type="simple"><person-group><name name-style="western"><surname>Fischer</surname><given-names>PH</given-names></name></person-group> (<year>1973a</year>) <article-title>Les mollusques testaces du Cambodge. Premier partie: Introduction et Gastéropodes Prosobranches.</article-title><source>Journal de Conchyliologie</source><volume>90</volume>: <fpage>40</fpage>–<lpage>64</lpage>.</mixed-citation></ref><ref id="B47"><mixed-citation xmlns:xlink="http://www.w3.org/1999/xlink" xlink:type="simple"><person-group><name name-style="western"><surname>Inkhavilay</surname><given-names>K</given-names></name><name name-style="western"><surname>Sutcharit</surname><given-names>C</given-names></name><name name-style="western"><surname>Bantaowong</surname><given-names>U</given-names></name><name name-style="western"><surname>Chanabun</surname><given-names>R</given-names></name><name name-style="western"><surname>Siriwut</surname><given-names>W</given-names></name><name name-style="western"><surname>Srisonchai</surname><given-names>R</given-names></name><name name-style="western"><surname>Pholyotha</surname><given-names>A</given-names></name><name name-style="western"><surname>Jirapatrasilp</surname><given-names>P</given-names></name><name name-style="western"><surname>Panha</surname><given-names>S</given-names></name></person-group> (<year>2019</year>) <article-title>Annotated checklist of the terrestrial molluscs from Laos (<tp:taxon-name><tp:taxon-name-part taxon-name-part-type="phylum">Mollusca</tp:taxon-name-part></tp:taxon-name>, <tp:taxon-name><tp:taxon-name-part taxon-name-part-type="class">Gastropoda</tp:taxon-name-part></tp:taxon-name>).</article-title><source>ZooKeys</source><volume>834</volume>: <fpage>1</fpage>–<lpage>166</lpage>. <ext-link xlink:type="simple" ext-link-type="doi" xlink:href="10.3897/zookeys.834.28800">https://doi.org/10.3897/zookeys.834.28800</ext-link></mixed-citation></ref></ref-list></tp:taxon-treatment>
