# Supplementary material for: Annotated checklist of the land snail fauna from southern Cambodia (Mollusca, Gastropoda)
Source: Zookeys. 2020 Jul 13;948:1–46. doi: 10.3897/zookeys.948.51671 (PMC7381483; doi:10.3897/zookeys.948.51671)
Supplement: XML Treatment for Haploptychius [file zookeys.948.51671-treatment16.xml]

<!DOCTYPE tp:taxon-treatment
  PUBLIC "-//TaxonX//DTD Taxonomic Treatment Publishing DTD v0 20100105//EN" "tax-treatment-NSO.dtd">
<tp:taxon-treatment xmlns:tp="http://www.plazi.org/taxpub"><tp:treatment-meta><kwd-group><label>Taxon classification</label><kwd><named-content xmlns:xlink="http://www.w3.org/1999/xlink" content-type="kingdom">Animalia</named-content></kwd><kwd><named-content xmlns:xlink="http://www.w3.org/1999/xlink" content-type="order">Stylommatophora</named-content></kwd><kwd><named-content xmlns:xlink="http://www.w3.org/1999/xlink" content-type="family">Streptaxidae</named-content></kwd></kwd-group><mixed-citation publication-type="journal"><person-group><name><surname>Sutcharit</surname><given-names>Chirasak</given-names></name><name><surname>Thach</surname><given-names>Phanara</given-names></name><name><surname>Chhuoy</surname><given-names>Samol</given-names></name><name><surname>Ngor</surname><given-names>Peng Bun</given-names></name><name><surname>Jeratthitikul</surname><given-names>Ekgachai</given-names></name><name><surname>Siriwut</surname><given-names>Warut</given-names></name><name><surname>Srisonchai</surname><given-names>Ruttapon</given-names></name><name><surname>Ng</surname><given-names>Ting Hui</given-names></name><name><surname>Pholyotha</surname><given-names>Arthit</given-names></name><name><surname>Jirapatrasilp</surname><given-names>Parin</given-names></name><name><surname>Panha</surname><given-names>Somsak</given-names></name></person-group><article-title>Annotated checklist of the land snail fauna from southern Cambodia (<tp:taxon-name><tp:taxon-name-part taxon-name-part-type="phylum">Mollusca</tp:taxon-name-part></tp:taxon-name>, <tp:taxon-name><tp:taxon-name-part taxon-name-part-type="class">Gastropoda</tp:taxon-name-part></tp:taxon-name>)</article-title><source>Zookeys</source><day>13</day><month>7</month><year>2020</year><volume>948</volume><fpage>1</fpage><lpage>46</lpage><pub-id pub-id-type="doi">10.3897/zookeys.948.51671</pub-id></mixed-citation></tp:treatment-meta><tp:nomenclature><tp:taxon-name><object-id xmlns:xlink="http://www.w3.org/1999/xlink" content-type="arpha" xlink:type="simple">48BD0608-0775-5246-BEA4-873C494E4369</object-id>
                <tp:taxon-name-part taxon-name-part-type="genus" reg="Haploptychius">Haploptychius</tp:taxon-name-part>
              </tp:taxon-name><tp:taxon-authority>sp.</tp:taxon-authority><xref ref-type="fig" rid="F4">Figs 4A</xref><xref ref-type="fig" rid="F9">, 9C</xref></tp:nomenclature><tp:treatment-sec sec-type="material" id="SECID0EGRAI"><title>Material examined.</title><p>Locality no. 6: <abbrev xmlns:xlink="http://www.w3.org/1999/xlink" content-type="institution" xlink:title="Chulalongkorn University Museum of Zoology, Bangkok" id="ABBRID0EMRAI" xlink:type="simple">CUMZ</abbrev>-CM179 (1 specimen in ethanol). Locality no. 11: <abbrev xmlns:xlink="http://www.w3.org/1999/xlink" content-type="institution" xlink:title="Chulalongkorn University Museum of Zoology, Bangkok" id="ABBRID0ERRAI" xlink:type="simple">CUMZ</abbrev>-CM074 (12 shells; Fig. <xref ref-type="fig" rid="F9">9C</xref>), <abbrev xmlns:xlink="http://www.w3.org/1999/xlink" content-type="institution" xlink:title="Chulalongkorn University Museum of Zoology, Bangkok" id="ABBRID0E1RAI" xlink:type="simple">CUMZ</abbrev>-CM075 (1 shell), <abbrev xmlns:xlink="http://www.w3.org/1999/xlink" content-type="institution" xlink:title="Chulalongkorn University Museum of Zoology, Bangkok" id="ABBRID0E6RAI" xlink:type="simple">CUMZ</abbrev>-CM076 (14 specimens in ethanol; Fig. <xref ref-type="fig" rid="F4">4A</xref>). Locality no. 12: <abbrev xmlns:xlink="http://www.w3.org/1999/xlink" content-type="institution" xlink:title="Chulalongkorn University Museum of Zoology, Bangkok" id="ABBRID0EISAI" xlink:type="simple">CUMZ</abbrev>-CM098 (8 shells), <abbrev xmlns:xlink="http://www.w3.org/1999/xlink" content-type="institution" xlink:title="Chulalongkorn University Museum of Zoology, Bangkok" id="ABBRID0ENSAI" xlink:type="simple">CUMZ</abbrev>-CM099 (1 shell), <abbrev xmlns:xlink="http://www.w3.org/1999/xlink" content-type="institution" xlink:title="Chulalongkorn University Museum of Zoology, Bangkok" id="ABBRID0ESSAI" xlink:type="simple">CUMZ</abbrev>-CM100 (9 specimens in ethanol). Locality no. 13: <abbrev xmlns:xlink="http://www.w3.org/1999/xlink" content-type="institution" xlink:title="Chulalongkorn University Museum of Zoology, Bangkok" id="ABBRID0EXSAI" xlink:type="simple">CUMZ</abbrev>-CM121 (21 shells), <abbrev xmlns:xlink="http://www.w3.org/1999/xlink" content-type="institution" xlink:title="Chulalongkorn University Museum of Zoology, Bangkok" id="ABBRID0E3SAI" xlink:type="simple">CUMZ</abbrev>-CM122 (1 specimen in ethanol). The snails were found to live on the ground among leaf litter in the limestone area.</p></tp:treatment-sec><tp:treatment-sec sec-type="remarks" id="SECID0EBTAI"><title>Remarks.</title><p>This species is similar to <italic><tp:taxon-name><tp:taxon-name-part taxon-name-part-type="genus" reg="Haploptychius">H.</tp:taxon-name-part> <tp:taxon-name-part taxon-name-part-type="species" reg="michaui">michaui</tp:taxon-name-part></tp:taxon-name></italic> (Crosse &amp; Fischer, 1863), but the latter is more ovate and less oblique in shell shape. In addition, this species can be distinguished from <italic><tp:taxon-name><tp:taxon-name-part taxon-name-part-type="genus" reg="Haploptychius">H.</tp:taxon-name-part> <tp:taxon-name-part taxon-name-part-type="species" reg="pellucens">pellucens</tp:taxon-name-part></tp:taxon-name></italic> (Pfeiffer, 1863), <italic><tp:taxon-name><tp:taxon-name-part taxon-name-part-type="genus" reg="Haploptychius">H.</tp:taxon-name-part> <tp:taxon-name-part taxon-name-part-type="species" reg="porrectus">porrectus</tp:taxon-name-part></tp:taxon-name></italic> (Pfeiffer, 1863) and <italic><tp:taxon-name><tp:taxon-name-part taxon-name-part-type="genus" reg="Haploptychius">H.</tp:taxon-name-part> <tp:taxon-name-part taxon-name-part-type="species" reg="perlissus">perlissus</tp:taxon-name-part></tp:taxon-name></italic> Vermeulen et al., 2019 by having strong and prominent radial ridges. For comparison, the latter three species have a smooth to nearly smooth shell surface, <italic><tp:taxon-name><tp:taxon-name-part taxon-name-part-type="genus" reg="Haploptychius">H.</tp:taxon-name-part> <tp:taxon-name-part taxon-name-part-type="species" reg="pellucens">pellucens</tp:taxon-name-part></tp:taxon-name></italic> has an oblique-ovate shell shape, <italic><tp:taxon-name><tp:taxon-name-part taxon-name-part-type="genus" reg="Haploptychius">H.</tp:taxon-name-part> <tp:taxon-name-part taxon-name-part-type="species" reg="porrectus">porrectus</tp:taxon-name-part></tp:taxon-name></italic> and <italic><tp:taxon-name><tp:taxon-name-part taxon-name-part-type="genus" reg="Haploptychius">H.</tp:taxon-name-part> <tp:taxon-name-part taxon-name-part-type="species" reg="perlissus">perlissus</tp:taxon-name-part></tp:taxon-name></italic> have an oblique heliciform shell shape (see <xref ref-type="bibr" rid="B46">Inkhavilay et al. 2016</xref>, and <xref ref-type="bibr" rid="B115">Vermeulen et al. 2019b</xref> for further comparison).</p></tp:treatment-sec><tp:treatment-sec><!--Section generated to contain objects referenced in tp:taxon-treatment.--><fig id="F4" position="float" orientation="portrait"><object-id xmlns:xlink="http://www.w3.org/1999/xlink" content-type="doi" xlink:type="simple">10.3897/zookeys.948.51671.figure4</object-id><object-id xmlns:xlink="http://www.w3.org/1999/xlink" content-type="arpha" xlink:type="simple">858742FD-A617-5482-8025-5FC2EA6834CE</object-id><label>Figure 4.</label><caption><p>Living snails of <bold>A</bold><italic><tp:taxon-name><tp:taxon-name-part taxon-name-part-type="genus" reg="Haploptychius">Haploptychius</tp:taxon-name-part></tp:taxon-name></italic> sp. <bold>B</bold><italic><tp:taxon-name><tp:taxon-name-part taxon-name-part-type="genus" reg="Quantula">Quantula</tp:taxon-name-part> <tp:taxon-name-part taxon-name-part-type="species" reg="weinkauffiana">weinkauffiana</tp:taxon-name-part></tp:taxon-name></italic> (Crosse &amp; Fischer, 1863) <bold>C</bold><italic><tp:taxon-name><tp:taxon-name-part taxon-name-part-type="genus" reg="Trochomorpha">Trochomorpha</tp:taxon-name-part> <tp:taxon-name-part taxon-name-part-type="species" reg="paviei">paviei</tp:taxon-name-part></tp:taxon-name></italic> (Morlet, 1885) <bold>D</bold><italic><tp:taxon-name><tp:taxon-name-part taxon-name-part-type="genus" reg="Cryptozona">Cryptozona</tp:taxon-name-part> <tp:taxon-name-part taxon-name-part-type="species" reg="siamensis">siamensis</tp:taxon-name-part></tp:taxon-name></italic> (Pfeiffer, 1856) <bold>E</bold><italic><tp:taxon-name><tp:taxon-name-part taxon-name-part-type="genus" reg="Hemiplecta">Hemiplecta</tp:taxon-name-part> <tp:taxon-name-part taxon-name-part-type="species" reg="distincta">distincta</tp:taxon-name-part></tp:taxon-name></italic> (Pfeiffer, 1850) <bold>F</bold><italic><tp:taxon-name><tp:taxon-name-part taxon-name-part-type="genus" reg="Cambodiparmarion">Cambodiparmarion</tp:taxon-name-part> <tp:taxon-name-part taxon-name-part-type="species" reg="doroshenkoi">doroshenkoi</tp:taxon-name-part></tp:taxon-name></italic> Kuznetsov &amp; Kuzminykh, 1999 <bold>G</bold><italic><tp:taxon-name><tp:taxon-name-part taxon-name-part-type="genus" reg="Parmarion">Parmarion</tp:taxon-name-part> <tp:taxon-name-part taxon-name-part-type="species" reg="martensi">martensi</tp:taxon-name-part></tp:taxon-name></italic> Simroth,<xref ref-type="bibr" rid="B98"> 1893</xref> and <bold>H</bold><italic><tp:taxon-name><tp:taxon-name-part taxon-name-part-type="genus" reg="Durgella">Durgella</tp:taxon-name-part> <tp:taxon-name-part taxon-name-part-type="species" reg="russeola">russeola</tp:taxon-name-part></tp:taxon-name></italic> (Morelet, 1865). All not to scale.</p></caption><graphic xmlns:xlink="http://www.w3.org/1999/xlink" xlink:href="zookeys-948-001-g004.jpg" position="float" orientation="portrait" xlink:type="simple" id="oo_430961.jpg"><uri content-type="original_file" xlink:type="simple">https://binary.pensoft.net/fig/430961</uri></graphic></fig><fig id="F9" position="float" orientation="portrait"><object-id xmlns:xlink="http://www.w3.org/1999/xlink" content-type="doi" xlink:type="simple">10.3897/zookeys.948.51671.figure9</object-id><object-id xmlns:xlink="http://www.w3.org/1999/xlink" content-type="arpha" xlink:type="simple">67845A05-B321-5DC6-AF83-4CB59BDCE055</object-id><label>Figure 9.</label><caption><p><bold>A</bold><italic><tp:taxon-name><tp:taxon-name-part taxon-name-part-type="genus" reg="Allopeas">Allopeas</tp:taxon-name-part> <tp:taxon-name-part taxon-name-part-type="species" reg="gracile">gracile</tp:taxon-name-part></tp:taxon-name></italic> (Hutton, 1834) <bold>B</bold><italic><tp:taxon-name><tp:taxon-name-part taxon-name-part-type="genus" reg="Lissachatina">Lissachatina</tp:taxon-name-part> <tp:taxon-name-part taxon-name-part-type="species" reg="fulica">fulica</tp:taxon-name-part></tp:taxon-name></italic> (Bowdich, 1822) <bold>C</bold><italic><tp:taxon-name><tp:taxon-name-part taxon-name-part-type="genus" reg="Haploptychius">Haploptychius</tp:taxon-name-part></tp:taxon-name></italic> sp. <bold>D</bold><italic><tp:taxon-name><tp:taxon-name-part taxon-name-part-type="genus" reg="Dyakia">Dyakia</tp:taxon-name-part></tp:taxon-name></italic> sp. and <bold>E, F</bold><italic><tp:taxon-name><tp:taxon-name-part taxon-name-part-type="genus" reg="Quantula">Quantula</tp:taxon-name-part> <tp:taxon-name-part taxon-name-part-type="species" reg="weinkauffiana">weinkauffiana</tp:taxon-name-part></tp:taxon-name></italic> (Crosse &amp; Fischer, 1863) with <bold>E</bold> angular last whorl and <bold>F</bold> rounded last whorl.</p></caption><graphic xmlns:xlink="http://www.w3.org/1999/xlink" xlink:href="zookeys-948-001-g009.jpg" position="float" orientation="portrait" xlink:type="simple" id="oo_430966.jpg"><uri content-type="original_file" xlink:type="simple">https://binary.pensoft.net/fig/430966</uri></graphic></fig></tp:treatment-sec><ref-list><ref id="B98"><mixed-citation xmlns:xlink="http://www.w3.org/1999/xlink" xlink:type="simple"><person-group><name name-style="western"><surname>Simroth</surname><given-names>H</given-names></name></person-group> (<year>1893</year>) <article-title>Ueber einige Parmarion-Arten.</article-title> In: . Weber (Ed.)  Zoologische Ergebnisse einer Reise in Niederländisch Ost-Indien 3: 100–11.</mixed-citation></ref><ref id="B46"><mixed-citation xmlns:xlink="http://www.w3.org/1999/xlink" xlink:type="simple"><person-group><name name-style="western"><surname>Inkhavilay</surname><given-names>K</given-names></name><name name-style="western"><surname>Siriboon</surname><given-names>T</given-names></name><name name-style="western"><surname>Sutcharit</surname><given-names>C</given-names></name><name name-style="western"><surname>Rowson</surname><given-names>B</given-names></name><name name-style="western"><surname>Panha</surname><given-names>S</given-names></name></person-group> (<year>2016</year>) <article-title>The first revision of the carnivorous land snail family <tp:taxon-name><tp:taxon-name-part taxon-name-part-type="family">Streptaxidae</tp:taxon-name-part></tp:taxon-name> in Laos, with description of three new species (<tp:taxon-name><tp:taxon-name-part taxon-name-part-type="infraclass">Pulmonata</tp:taxon-name-part></tp:taxon-name>, <tp:taxon-name><tp:taxon-name-part taxon-name-part-type="order">Stylommatophora</tp:taxon-name-part></tp:taxon-name>, <tp:taxon-name><tp:taxon-name-part taxon-name-part-type="family">Streptaxidae</tp:taxon-name-part></tp:taxon-name>).</article-title><source>ZooKeys</source><volume>589</volume>: <fpage>23</fpage>–<lpage>53</lpage>. <ext-link xlink:type="simple" ext-link-type="doi" xlink:href="10.3897/zookeys.589.7933">https://doi.org/10.3897/zookeys.589.7933</ext-link></mixed-citation></ref><ref id="B115"><mixed-citation xmlns:xlink="http://www.w3.org/1999/xlink" xlink:type="simple"><person-group><name name-style="western"><surname>Vermeulen</surname><given-names>JJ</given-names></name><name name-style="western"><surname>Luu</surname><given-names>HT</given-names></name><name name-style="western"><surname>Keum</surname><given-names>T</given-names></name><name name-style="western"><surname>Anker</surname><given-names>K</given-names></name></person-group> (<year>2019b</year>) <article-title>New species of land snails (<tp:taxon-name><tp:taxon-name-part taxon-name-part-type="phylum">Mollusca</tp:taxon-name-part></tp:taxon-name>: <tp:taxon-name><tp:taxon-name-part taxon-name-part-type="class">Gastropoda</tp:taxon-name-part></tp:taxon-name>: <tp:taxon-name><tp:taxon-name-part taxon-name-part-type="subclass">Caenogastropoda</tp:taxon-name-part></tp:taxon-name> and <tp:taxon-name><tp:taxon-name-part taxon-name-part-type="infraclass">Pulmonata</tp:taxon-name-part></tp:taxon-name>) of the Mekong Delta Limestone Hills (Cambodia, Vietnam).</article-title><source>Folia Malacologica</source><volume>27</volume>: <fpage>7</fpage>–<lpage>41</lpage>. <ext-link xlink:type="simple" ext-link-type="doi" xlink:href="10.12657/folmal.027.001">https://doi.org/10.12657/folmal.027.001</ext-link></mixed-citation></ref></ref-list></tp:taxon-treatment>
