# Supplementary material for: Annotated checklist of the land snail fauna from southern Cambodia (Mollusca, Gastropoda)
Source: Zookeys. 2020 Jul 13;948:1–46. doi: 10.3897/zookeys.948.51671 (PMC7381483; doi:10.3897/zookeys.948.51671)
Supplement: XML Treatment for Dyakia [file zookeys.948.51671-treatment17.xml]

<!DOCTYPE tp:taxon-treatment
  PUBLIC "-//TaxonX//DTD Taxonomic Treatment Publishing DTD v0 20100105//EN" "tax-treatment-NSO.dtd">
<tp:taxon-treatment xmlns:tp="http://www.plazi.org/taxpub"><tp:treatment-meta><kwd-group><label>Taxon classification</label><kwd><named-content xmlns:xlink="http://www.w3.org/1999/xlink" content-type="kingdom">Animalia</named-content></kwd><kwd><named-content xmlns:xlink="http://www.w3.org/1999/xlink" content-type="order">Stylommatophora</named-content></kwd><kwd><named-content xmlns:xlink="http://www.w3.org/1999/xlink" content-type="family">Dyakiidae</named-content></kwd></kwd-group><mixed-citation publication-type="journal"><person-group><name><surname>Sutcharit</surname><given-names>Chirasak</given-names></name><name><surname>Thach</surname><given-names>Phanara</given-names></name><name><surname>Chhuoy</surname><given-names>Samol</given-names></name><name><surname>Ngor</surname><given-names>Peng Bun</given-names></name><name><surname>Jeratthitikul</surname><given-names>Ekgachai</given-names></name><name><surname>Siriwut</surname><given-names>Warut</given-names></name><name><surname>Srisonchai</surname><given-names>Ruttapon</given-names></name><name><surname>Ng</surname><given-names>Ting Hui</given-names></name><name><surname>Pholyotha</surname><given-names>Arthit</given-names></name><name><surname>Jirapatrasilp</surname><given-names>Parin</given-names></name><name><surname>Panha</surname><given-names>Somsak</given-names></name></person-group><article-title>Annotated checklist of the land snail fauna from southern Cambodia (<tp:taxon-name><tp:taxon-name-part taxon-name-part-type="phylum">Mollusca</tp:taxon-name-part></tp:taxon-name>, <tp:taxon-name><tp:taxon-name-part taxon-name-part-type="class">Gastropoda</tp:taxon-name-part></tp:taxon-name>)</article-title><source>Zookeys</source><day>13</day><month>7</month><year>2020</year><volume>948</volume><fpage>1</fpage><lpage>46</lpage><pub-id pub-id-type="doi">10.3897/zookeys.948.51671</pub-id></mixed-citation></tp:treatment-meta><tp:nomenclature><tp:taxon-name><object-id xmlns:xlink="http://www.w3.org/1999/xlink" content-type="arpha" xlink:type="simple">BFA9AF85-E3C1-5B10-942F-6394A0FEF337</object-id>
                <tp:taxon-name-part taxon-name-part-type="genus" reg="Dyakia">Dyakia</tp:taxon-name-part>
              </tp:taxon-name><tp:taxon-authority>sp.</tp:taxon-authority><xref ref-type="fig" rid="F9">Fig. 9D</xref></tp:nomenclature><tp:treatment-sec sec-type="material" id="SECID0EWXAI"><title>Material examined.</title><p>Locality no. 15: <abbrev xmlns:xlink="http://www.w3.org/1999/xlink" content-type="institution" xlink:title="Chulalongkorn University Museum of Zoology, Bangkok" id="ABBRID0E3XAI" xlink:type="simple">CUMZ</abbrev>-CM155 (5 shells), <abbrev xmlns:xlink="http://www.w3.org/1999/xlink" content-type="institution" xlink:title="Chulalongkorn University Museum of Zoology, Bangkok" id="ABBRID0EBYAI" xlink:type="simple">CUMZ</abbrev>-CM156 (4 shells), <abbrev xmlns:xlink="http://www.w3.org/1999/xlink" content-type="institution" xlink:title="Chulalongkorn University Museum of Zoology, Bangkok" id="ABBRID0EGYAI" xlink:type="simple">CUMZ</abbrev>-CM157 (1 shell; Fig. <xref ref-type="fig" rid="F9">9D</xref>), <abbrev xmlns:xlink="http://www.w3.org/1999/xlink" content-type="institution" xlink:title="Chulalongkorn University Museum of Zoology, Bangkok" id="ABBRID0EPYAI" xlink:type="simple">CUMZ</abbrev>-CM158 (3 specimens in ethanol). The snails were found to live on tree trunks and leaves.</p></tp:treatment-sec><tp:treatment-sec sec-type="remarks" id="SECID0EUYAI"><title>Remarks.</title><p>The large sinistral helicoid shell discriminates this species from most other species known in this region. This species can be distinguished from <italic><tp:taxon-name><tp:taxon-name-part taxon-name-part-type="genus" reg="Bertia">Bertia</tp:taxon-name-part> <tp:taxon-name-part taxon-name-part-type="species" reg="cambojiensis">cambojiensis</tp:taxon-name-part></tp:taxon-name></italic> (Reeve, 1861) by having a brownish shell, with spirally undulated surfaces, while <italic><tp:taxon-name><tp:taxon-name-part taxon-name-part-type="genus" reg="Bertia">B.</tp:taxon-name-part> <tp:taxon-name-part taxon-name-part-type="species" reg="cambojiensis">cambojiensis</tp:taxon-name-part></tp:taxon-name></italic> has a smooth surface (see <xref ref-type="bibr" rid="B105">Sutcharit et al. 2019b</xref> for further comparison).</p><p>The specimens from the Popokvil Waterfall (locality no. 15) located on the plateau of Preah Monivong Bokor National Park may be young individuals, as their shell size is relatively small compared to those of other congeners recorded from peninsular Thailand. It differs from <italic><tp:taxon-name><tp:taxon-name-part taxon-name-part-type="genus" reg="Dyakia">D.</tp:taxon-name-part> <tp:taxon-name-part taxon-name-part-type="species" reg="salangana">salangana</tp:taxon-name-part></tp:taxon-name></italic> (Martens, 1883) and <italic><tp:taxon-name><tp:taxon-name-part taxon-name-part-type="genus" reg="Dyakia">D.</tp:taxon-name-part> <tp:taxon-name-part taxon-name-part-type="species" reg="retrorsa">retrorsa</tp:taxon-name-part></tp:taxon-name></italic> (Gould, 1843) by having a dark brown shell, with wide angle of peripheral keels. In contrast, <italic><tp:taxon-name><tp:taxon-name-part taxon-name-part-type="genus" reg="Dyakia">D.</tp:taxon-name-part> <tp:taxon-name-part taxon-name-part-type="species" reg="retrorsa">retrorsa</tp:taxon-name-part></tp:taxon-name></italic> tends to have sharp peripheral keel, <italic><tp:taxon-name><tp:taxon-name-part taxon-name-part-type="genus" reg="Dyakia">D.</tp:taxon-name-part> <tp:taxon-name-part taxon-name-part-type="species" reg="salangana">salangana</tp:taxon-name-part></tp:taxon-name></italic> has round periphery and usually with brownish peripheral band, and both species are pale brownish in shell colour (<xref ref-type="bibr" rid="B7">BEDO 2017</xref>).</p></tp:treatment-sec><tp:treatment-sec><!--Section generated to contain objects referenced in tp:taxon-treatment.--><fig id="F9" position="float" orientation="portrait"><object-id xmlns:xlink="http://www.w3.org/1999/xlink" content-type="doi" xlink:type="simple">10.3897/zookeys.948.51671.figure9</object-id><object-id xmlns:xlink="http://www.w3.org/1999/xlink" content-type="arpha" xlink:type="simple">67845A05-B321-5DC6-AF83-4CB59BDCE055</object-id><label>Figure 9.</label><caption><p><bold>A</bold><italic><tp:taxon-name><tp:taxon-name-part taxon-name-part-type="genus" reg="Allopeas">Allopeas</tp:taxon-name-part> <tp:taxon-name-part taxon-name-part-type="species" reg="gracile">gracile</tp:taxon-name-part></tp:taxon-name></italic> (Hutton, 1834) <bold>B</bold><italic><tp:taxon-name><tp:taxon-name-part taxon-name-part-type="genus" reg="Lissachatina">Lissachatina</tp:taxon-name-part> <tp:taxon-name-part taxon-name-part-type="species" reg="fulica">fulica</tp:taxon-name-part></tp:taxon-name></italic> (Bowdich, 1822) <bold>C</bold><italic><tp:taxon-name><tp:taxon-name-part taxon-name-part-type="genus" reg="Haploptychius">Haploptychius</tp:taxon-name-part></tp:taxon-name></italic> sp. <bold>D</bold><italic><tp:taxon-name><tp:taxon-name-part taxon-name-part-type="genus" reg="Dyakia">Dyakia</tp:taxon-name-part></tp:taxon-name></italic> sp. and <bold>E, F</bold><italic><tp:taxon-name><tp:taxon-name-part taxon-name-part-type="genus" reg="Quantula">Quantula</tp:taxon-name-part> <tp:taxon-name-part taxon-name-part-type="species" reg="weinkauffiana">weinkauffiana</tp:taxon-name-part></tp:taxon-name></italic> (Crosse &amp; Fischer, 1863) with <bold>E</bold> angular last whorl and <bold>F</bold> rounded last whorl.</p></caption><graphic xmlns:xlink="http://www.w3.org/1999/xlink" xlink:href="zookeys-948-001-g009.jpg" position="float" orientation="portrait" xlink:type="simple" id="oo_430966.jpg"><uri content-type="original_file" xlink:type="simple">https://binary.pensoft.net/fig/430966</uri></graphic></fig></tp:treatment-sec><ref-list><ref id="B105"><mixed-citation xmlns:xlink="http://www.w3.org/1999/xlink" xlink:type="simple"><person-group><name name-style="western"><surname>Sutcharit</surname><given-names>C</given-names></name><name name-style="western"><surname>Naggs</surname><given-names>F</given-names></name><name name-style="western"><surname>Ablett</surname><given-names>J</given-names></name><name name-style="western"><surname>Sang</surname><given-names>PV</given-names></name><name name-style="western"><surname>Hao</surname><given-names>LV</given-names></name><name name-style="western"><surname>Panha</surname><given-names>S</given-names></name></person-group> (<year>2019b</year>) <article-title>Notes on the sinistral helicoid snail <italic><tp:taxon-name><tp:taxon-name-part taxon-name-part-type="genus">Bertia</tp:taxon-name-part> <tp:taxon-name-part taxon-name-part-type="species">cambojiensis</tp:taxon-name-part></tp:taxon-name></italic> (Reeve, 1860) from Vietnam (<tp:taxon-name><tp:taxon-name-part taxon-name-part-type="suborder">Eupulmonata</tp:taxon-name-part></tp:taxon-name>, <tp:taxon-name><tp:taxon-name-part taxon-name-part-type="family">Dyakiidae</tp:taxon-name-part></tp:taxon-name>).</article-title><source>ZooKeys</source><volume>885</volume>: <fpage>1</fpage>–<lpage>14</lpage>. <ext-link xlink:type="simple" ext-link-type="doi" xlink:href="10.3897/zookeys.885.38980">https://doi.org/10.3897/zookeys.885.38980</ext-link></mixed-citation></ref><ref id="B7"><mixed-citation xmlns:xlink="http://www.w3.org/1999/xlink" xlink:type="simple"><institution xlink:type="simple">BEDO</institution> (<year>2017</year>) <source>Land Snails: Checklist of Molluscan Biodiversity in Thailand.</source><publisher-name>BEDO</publisher-name>, <publisher-loc>Bangkok</publisher-loc>, <size units="page">300 pp</size>. [in Thai]</mixed-citation></ref></ref-list></tp:taxon-treatment>
