# Supplementary material for: Annotated checklist of the land snail fauna from southern Cambodia (Mollusca, Gastropoda)
Source: Zookeys. 2020 Jul 13;948:1–46. doi: 10.3897/zookeys.948.51671 (PMC7381483; doi:10.3897/zookeys.948.51671)
Supplement: XML Treatment for Trochomorpha [file zookeys.948.51671-treatment20.xml]

<!DOCTYPE tp:taxon-treatment
  PUBLIC "-//TaxonX//DTD Taxonomic Treatment Publishing DTD v0 20100105//EN" "tax-treatment-NSO.dtd">
<tp:taxon-treatment xmlns:tp="http://www.plazi.org/taxpub"><tp:treatment-meta><kwd-group><label>Taxon classification</label><kwd><named-content xmlns:xlink="http://www.w3.org/1999/xlink" content-type="kingdom">Animalia</named-content></kwd><kwd><named-content xmlns:xlink="http://www.w3.org/1999/xlink" content-type="order">Stylommatophora</named-content></kwd><kwd><named-content xmlns:xlink="http://www.w3.org/1999/xlink" content-type="family">Trochomorphidae</named-content></kwd></kwd-group><mixed-citation publication-type="journal"><person-group><name><surname>Sutcharit</surname><given-names>Chirasak</given-names></name><name><surname>Thach</surname><given-names>Phanara</given-names></name><name><surname>Chhuoy</surname><given-names>Samol</given-names></name><name><surname>Ngor</surname><given-names>Peng Bun</given-names></name><name><surname>Jeratthitikul</surname><given-names>Ekgachai</given-names></name><name><surname>Siriwut</surname><given-names>Warut</given-names></name><name><surname>Srisonchai</surname><given-names>Ruttapon</given-names></name><name><surname>Ng</surname><given-names>Ting Hui</given-names></name><name><surname>Pholyotha</surname><given-names>Arthit</given-names></name><name><surname>Jirapatrasilp</surname><given-names>Parin</given-names></name><name><surname>Panha</surname><given-names>Somsak</given-names></name></person-group><article-title>Annotated checklist of the land snail fauna from southern Cambodia (<tp:taxon-name><tp:taxon-name-part taxon-name-part-type="phylum">Mollusca</tp:taxon-name-part></tp:taxon-name>, <tp:taxon-name><tp:taxon-name-part taxon-name-part-type="class">Gastropoda</tp:taxon-name-part></tp:taxon-name>)</article-title><source>Zookeys</source><day>13</day><month>7</month><year>2020</year><volume>948</volume><fpage>1</fpage><lpage>46</lpage><pub-id pub-id-type="doi">10.3897/zookeys.948.51671</pub-id></mixed-citation></tp:treatment-meta><tp:nomenclature><tp:taxon-name><object-id xmlns:xlink="http://www.w3.org/1999/xlink" content-type="arpha" xlink:type="simple">4907C676-3C20-5516-A416-2FE97F57D66C</object-id>
                <tp:taxon-name-part taxon-name-part-type="genus" reg="Trochomorpha">Trochomorpha</tp:taxon-name-part>
              </tp:taxon-name><tp:taxon-authority>sp.</tp:taxon-authority><xref ref-type="fig" rid="F10">Fig. 10B</xref></tp:nomenclature><tp:treatment-sec sec-type="material" id="SECID0EBKBI"><title>Material examined.</title><p>Locality no. 10: <abbrev xmlns:xlink="http://www.w3.org/1999/xlink" content-type="institution" xlink:title="Chulalongkorn University Museum of Zoology, Bangkok" id="ABBRID0EHKBI" xlink:type="simple">CUMZ</abbrev>-CM057 (2 shells; Fig. <xref ref-type="fig" rid="F10">10B</xref>), <abbrev xmlns:xlink="http://www.w3.org/1999/xlink" content-type="institution" xlink:title="Chulalongkorn University Museum of Zoology, Bangkok" id="ABBRID0EQKBI" xlink:type="simple">CUMZ</abbrev>-CM058 (1 shell), <abbrev xmlns:xlink="http://www.w3.org/1999/xlink" content-type="institution" xlink:title="Chulalongkorn University Museum of Zoology, Bangkok" id="ABBRID0EVKBI" xlink:type="simple">CUMZ</abbrev>-CM059 (1 specimen in ethanol). Locality no. 13: <abbrev xmlns:xlink="http://www.w3.org/1999/xlink" content-type="institution" xlink:title="Chulalongkorn University Museum of Zoology, Bangkok" id="ABBRID0E1KBI" xlink:type="simple">CUMZ</abbrev>-CM134 (3 shells). The snail was found to live on a tree trunk.</p><fig id="F10" position="float" orientation="portrait"><object-id xmlns:xlink="http://www.w3.org/1999/xlink" content-type="doi" xlink:type="simple">10.3897/zookeys.948.51671.figure10</object-id><object-id xmlns:xlink="http://www.w3.org/1999/xlink" content-type="arpha" xlink:type="simple">C75408DD-3CFB-510A-A210-44F599A950A1</object-id><label>Figure 10.</label><caption><p><bold>A</bold><italic><tp:taxon-name><tp:taxon-name-part taxon-name-part-type="genus" reg="Trochomorpha">Trochomorpha</tp:taxon-name-part> <tp:taxon-name-part taxon-name-part-type="species" reg="paviei">paviei</tp:taxon-name-part></tp:taxon-name></italic> (Morlet, 1885) <bold>B</bold><italic><tp:taxon-name><tp:taxon-name-part taxon-name-part-type="genus" reg="Trochomorpha">Trochomorpha</tp:taxon-name-part></tp:taxon-name></italic> sp. <bold>C</bold><italic><tp:taxon-name><tp:taxon-name-part taxon-name-part-type="genus" reg="Hemiplecta">Hemiplecta</tp:taxon-name-part> <tp:taxon-name-part taxon-name-part-type="species" reg="distincta">distincta</tp:taxon-name-part></tp:taxon-name></italic> (Pfeiffer, 1850) <bold>D</bold><italic><tp:taxon-name><tp:taxon-name-part taxon-name-part-type="genus" reg="Sarika">Sarika</tp:taxon-name-part></tp:taxon-name></italic> sp. 1 <bold>E</bold><italic><tp:taxon-name><tp:taxon-name-part taxon-name-part-type="genus" reg="Sarika">Sarika</tp:taxon-name-part></tp:taxon-name></italic> sp. 2 and <bold>F</bold><italic><tp:taxon-name><tp:taxon-name-part taxon-name-part-type="genus" reg="Sarika">Sarika</tp:taxon-name-part></tp:taxon-name></italic> sp. 3.</p></caption><graphic xmlns:xlink="http://www.w3.org/1999/xlink" xlink:href="zookeys-948-001-g010.jpg" position="float" orientation="portrait" xlink:type="simple" id="oo_430967.jpg"><uri content-type="original_file" xlink:type="simple">https://binary.pensoft.net/fig/430967</uri></graphic></fig></tp:treatment-sec><tp:treatment-sec sec-type="remarks" id="SECID0EKNBI"><title>Remarks.</title><p>The specimens from Prasat Phnom Totong (locality no. 10) have a conic shell with a very strong and sharp peripheral keel, widely opened and deep umbilicus, and slightly convex below the periphery. The shell surface has irregular growth lines and very thin spiral ridges. These specimens tend to differ from <italic><tp:taxon-name><tp:taxon-name-part taxon-name-part-type="genus" reg="Trochomorpha">T.</tp:taxon-name-part> <tp:taxon-name-part taxon-name-part-type="species" reg="paviei">paviei</tp:taxon-name-part></tp:taxon-name></italic> and <italic><tp:taxon-name><tp:taxon-name-part taxon-name-part-type="genus" reg="Trochomorpha">T.</tp:taxon-name-part> <tp:taxon-name-part taxon-name-part-type="species" reg="saigonensis">saigonensis</tp:taxon-name-part></tp:taxon-name></italic> in having a larger shell (shell width 14 mm), an elevated domed spire, more whorls, and being nearly flat below the periphery. However, the identification is provisional, and further evidence from examination of genitalia or DNA will be necessary to elucidate their status.</p></tp:treatment-sec></tp:taxon-treatment>
