# Supplementary material for: Annotated checklist of the land snail fauna from southern Cambodia (Mollusca, Gastropoda)
Source: Zookeys. 2020 Jul 13;948:1–46. doi: 10.3897/zookeys.948.51671 (PMC7381483; doi:10.3897/zookeys.948.51671)
Supplement: XML Treatment for Cambodiparmarion doroshenkoi [file zookeys.948.51671-treatment26.xml]

<!DOCTYPE tp:taxon-treatment
  PUBLIC "-//TaxonX//DTD Taxonomic Treatment Publishing DTD v0 20100105//EN" "tax-treatment-NSO.dtd">
<tp:taxon-treatment xmlns:tp="http://www.plazi.org/taxpub"><tp:treatment-meta><kwd-group><label>Taxon classification</label><kwd><named-content xmlns:xlink="http://www.w3.org/1999/xlink" content-type="kingdom">Animalia</named-content></kwd><kwd><named-content xmlns:xlink="http://www.w3.org/1999/xlink" content-type="order">Stylommatophora</named-content></kwd><kwd><named-content xmlns:xlink="http://www.w3.org/1999/xlink" content-type="family">Ariophantidae</named-content></kwd></kwd-group><mixed-citation publication-type="journal"><person-group><name><surname>Sutcharit</surname><given-names>Chirasak</given-names></name><name><surname>Thach</surname><given-names>Phanara</given-names></name><name><surname>Chhuoy</surname><given-names>Samol</given-names></name><name><surname>Ngor</surname><given-names>Peng Bun</given-names></name><name><surname>Jeratthitikul</surname><given-names>Ekgachai</given-names></name><name><surname>Siriwut</surname><given-names>Warut</given-names></name><name><surname>Srisonchai</surname><given-names>Ruttapon</given-names></name><name><surname>Ng</surname><given-names>Ting Hui</given-names></name><name><surname>Pholyotha</surname><given-names>Arthit</given-names></name><name><surname>Jirapatrasilp</surname><given-names>Parin</given-names></name><name><surname>Panha</surname><given-names>Somsak</given-names></name></person-group><article-title>Annotated checklist of the land snail fauna from southern Cambodia (<tp:taxon-name><tp:taxon-name-part taxon-name-part-type="phylum">Mollusca</tp:taxon-name-part></tp:taxon-name>, <tp:taxon-name><tp:taxon-name-part taxon-name-part-type="class">Gastropoda</tp:taxon-name-part></tp:taxon-name>)</article-title><source>Zookeys</source><day>13</day><month>7</month><year>2020</year><volume>948</volume><fpage>1</fpage><lpage>46</lpage><pub-id pub-id-type="doi">10.3897/zookeys.948.51671</pub-id></mixed-citation></tp:treatment-meta><tp:nomenclature><tp:taxon-name><object-id xmlns:xlink="http://www.w3.org/1999/xlink" content-type="arpha" xlink:type="simple">7F1D24E2-D479-5F7E-96A0-A98EDACC1FA6</object-id>
                <tp:taxon-name-part taxon-name-part-type="genus" reg="Cambodiparmarion">Cambodiparmarion</tp:taxon-name-part>
                <tp:taxon-name-part taxon-name-part-type="species" reg="doroshenkoi">doroshenkoi</tp:taxon-name-part>
              </tp:taxon-name><tp:taxon-authority>Kuznetsov &amp; Kuzminykh, 1999</tp:taxon-authority><xref ref-type="fig" rid="F4">Figs 4F</xref><xref ref-type="fig" rid="F11">, 11A</xref><tp:nomenclature-citation-list><tp:nomenclature-citation><tp:taxon-name>
                    <tp:taxon-name-part taxon-name-part-type="genus" reg="Cambodiparmarion">Cambodiparmarion</tp:taxon-name-part> <tp:taxon-name-part taxon-name-part-type="species" reg="doroshenkoi">doroshenkoi</tp:taxon-name-part></tp:taxon-name><comment>Kuznetsov &amp; Kuzminykh, 1999: 113–116, figs 1, 2. Type locality: In tropical forest between Motel Lomherkay and Hotel Koh Pos, SW end of Kompong Som [= Sihanoukville], Kompong Som district, Kampot province, Cambodia.</comment></tp:nomenclature-citation></tp:nomenclature-citation-list></tp:nomenclature><tp:treatment-sec sec-type="material" id="SECID0EGKCI"><title>Material examined.</title><p>Locality no. 12: <abbrev xmlns:xlink="http://www.w3.org/1999/xlink" content-type="institution" xlink:title="Chulalongkorn University Museum of Zoology, Bangkok" id="ABBRID0EMKCI" xlink:type="simple">CUMZ</abbrev>-CM108 (4 shells). Locality no. 13: <abbrev xmlns:xlink="http://www.w3.org/1999/xlink" content-type="institution" xlink:title="Chulalongkorn University Museum of Zoology, Bangkok" id="ABBRID0ERKCI" xlink:type="simple">CUMZ</abbrev>-CM130 (2 shells), <abbrev xmlns:xlink="http://www.w3.org/1999/xlink" content-type="institution" xlink:title="Chulalongkorn University Museum of Zoology, Bangkok" id="ABBRID0EWKCI" xlink:type="simple">CUMZ</abbrev>-CM131 (1 specimen in ethanol; Fig. <xref ref-type="fig" rid="F4">4F</xref>). Locality no. 11: <abbrev xmlns:xlink="http://www.w3.org/1999/xlink" content-type="institution" xlink:title="Chulalongkorn University Museum of Zoology, Bangkok" id="ABBRID0E6KCI" xlink:type="simple">CUMZ</abbrev>-CM083 (1 shell; Fig. <xref ref-type="fig" rid="F11">11A</xref>), <abbrev xmlns:xlink="http://www.w3.org/1999/xlink" content-type="institution" xlink:title="Chulalongkorn University Museum of Zoology, Bangkok" id="ABBRID0EILCI" xlink:type="simple">CUMZ</abbrev>-CM084 (9 shells). The semi-slug was found to live on tree trunks and leaves in the limestone area.</p><fig id="F11" position="float" orientation="portrait"><object-id xmlns:xlink="http://www.w3.org/1999/xlink" content-type="doi" xlink:type="simple">10.3897/zookeys.948.51671.figure11</object-id><object-id xmlns:xlink="http://www.w3.org/1999/xlink" content-type="arpha" xlink:type="simple">0339DE9D-373B-556A-94E2-D7C570DBBD86</object-id><label>Figure 11.</label><caption><p><bold>A</bold><italic><tp:taxon-name><tp:taxon-name-part taxon-name-part-type="genus" reg="Cambodiparmarion">Cambodiparmarion</tp:taxon-name-part> <tp:taxon-name-part taxon-name-part-type="species" reg="doroshenkoi">doroshenkoi</tp:taxon-name-part></tp:taxon-name></italic> Kuznetsov &amp; Kuzminykh, 1999 <bold>B</bold><italic><tp:taxon-name><tp:taxon-name-part taxon-name-part-type="genus" reg="Parmarion">Parmarion</tp:taxon-name-part> <tp:taxon-name-part taxon-name-part-type="species" reg="martensi">martensi</tp:taxon-name-part></tp:taxon-name></italic> Simroth,<xref ref-type="bibr" rid="B98"> 1893</xref><bold>C</bold><italic><tp:taxon-name><tp:taxon-name-part taxon-name-part-type="genus" reg="Sesara">Sesara</tp:taxon-name-part></tp:taxon-name></italic> sp. <bold>D</bold><italic><tp:taxon-name><tp:taxon-name-part taxon-name-part-type="genus" reg="Amphidromus">Amphidromus</tp:taxon-name-part> <tp:taxon-name-part taxon-name-part-type="species" reg="leucoxanthus">leucoxanthus</tp:taxon-name-part></tp:taxon-name></italic> (Martens, 1864) <bold>E</bold><italic><tp:taxon-name><tp:taxon-name-part taxon-name-part-type="genus" reg="Amphidromus">Amphidromus</tp:taxon-name-part> <tp:taxon-name-part taxon-name-part-type="species" reg="semitessellatus">semitessellatus</tp:taxon-name-part></tp:taxon-name></italic> (Morlet, 1885) and <bold>F</bold><italic><tp:taxon-name><tp:taxon-name-part taxon-name-part-type="genus" reg="Trichochloritis">Trichochloritis</tp:taxon-name-part> <tp:taxon-name-part taxon-name-part-type="species" reg="norodomiana">norodomiana</tp:taxon-name-part></tp:taxon-name></italic> (Morlet, 1883).</p></caption><graphic xmlns:xlink="http://www.w3.org/1999/xlink" xlink:href="zookeys-948-001-g011.jpg" position="float" orientation="portrait" xlink:type="simple" id="oo_430968.jpg"><uri content-type="original_file" xlink:type="simple">https://binary.pensoft.net/fig/430968</uri></graphic></fig></tp:treatment-sec><tp:treatment-sec sec-type="distribution" id="SECID0EIOCI"><title>Distribution.</title><p>Known only from the type locality (<xref ref-type="bibr" rid="B57">Kuznetsov and Kuzminykh 1999</xref>).</p></tp:treatment-sec><tp:treatment-sec sec-type="remarks" id="SECID0ESOCI"><title>Remarks.</title><p>This monotypic genus was recently described. It differs from the genus <italic><tp:taxon-name><tp:taxon-name-part taxon-name-part-type="genus" reg="Microparmarion">Microparmarion</tp:taxon-name-part></tp:taxon-name></italic> Simroth,<xref ref-type="bibr" rid="B98"> 1893</xref> in having an enlarged and long cylindrical gametolytic sac, while the latter has a short and globular gametolytic sac. When <italic><tp:taxon-name><tp:taxon-name-part taxon-name-part-type="genus" reg="Cambodiparmarion">C.</tp:taxon-name-part> <tp:taxon-name-part taxon-name-part-type="species" reg="doroshenkoi">doroshenkoi</tp:taxon-name-part></tp:taxon-name></italic> was described, the authors did not mention the characters used to discriminate this species from <italic><tp:taxon-name><tp:taxon-name-part taxon-name-part-type="genus" reg="Parmarion">Parmarion</tp:taxon-name-part> <tp:taxon-name-part taxon-name-part-type="species" reg="martensi">martensi</tp:taxon-name-part></tp:taxon-name></italic> Simroth,<xref ref-type="bibr" rid="B98"> 1893</xref>. Here, we provide supplementary distinguishing characters as <italic><tp:taxon-name><tp:taxon-name-part taxon-name-part-type="genus" reg="Cambodiparmarion">C.</tp:taxon-name-part> <tp:taxon-name-part taxon-name-part-type="species" reg="doroshenkoi">doroshenkoi</tp:taxon-name-part></tp:taxon-name></italic> has a solid, ear-shape shell with ca. 2 whorls, a blackish body and mantle, and a long flagellum, while <italic><tp:taxon-name><tp:taxon-name-part taxon-name-part-type="genus" reg="Parmarion">P.</tp:taxon-name-part> <tp:taxon-name-part taxon-name-part-type="species" reg="martensi">martensi</tp:taxon-name-part></tp:taxon-name></italic> has a thin nail-shape shell with a trace of shell coiling, a greyish to blackish body and a short flagellum (<xref ref-type="bibr" rid="B98">Simroth 1893</xref>, <xref ref-type="bibr" rid="B57">Kuznetsov and Kuzminykh 1999</xref>).</p><p><xref ref-type="bibr" rid="B11">Breure et al. (2018</xref>: figs 1196, 1197) illustrated the syntype of <italic><tp:taxon-name><tp:taxon-name-part taxon-name-part-type="genus" reg="Vitrina">Vitrina</tp:taxon-name-part> <tp:taxon-name-part taxon-name-part-type="species" reg="unguiculus">unguiculus</tp:taxon-name-part></tp:taxon-name></italic> Morelet, 1865 described from “Cochinchina”. The syntypes are very similar in all characters to the shells of <italic><tp:taxon-name><tp:taxon-name-part taxon-name-part-type="genus" reg="Cambodiparmarion">C.</tp:taxon-name-part> <tp:taxon-name-part taxon-name-part-type="species" reg="doroshenkoi">doroshenkoi</tp:taxon-name-part></tp:taxon-name></italic> examined herein. Further collections are needed to generate anatomical and molecular data to confirm whether they are conspecific or not.</p></tp:treatment-sec><tp:treatment-sec><!--Section generated to contain objects referenced in tp:taxon-treatment.--><fig id="F4" position="float" orientation="portrait"><object-id xmlns:xlink="http://www.w3.org/1999/xlink" content-type="doi" xlink:type="simple">10.3897/zookeys.948.51671.figure4</object-id><object-id xmlns:xlink="http://www.w3.org/1999/xlink" content-type="arpha" xlink:type="simple">858742FD-A617-5482-8025-5FC2EA6834CE</object-id><label>Figure 4.</label><caption><p>Living snails of <bold>A</bold><italic><tp:taxon-name><tp:taxon-name-part taxon-name-part-type="genus" reg="Haploptychius">Haploptychius</tp:taxon-name-part></tp:taxon-name></italic> sp. <bold>B</bold><italic><tp:taxon-name><tp:taxon-name-part taxon-name-part-type="genus" reg="Quantula">Quantula</tp:taxon-name-part> <tp:taxon-name-part taxon-name-part-type="species" reg="weinkauffiana">weinkauffiana</tp:taxon-name-part></tp:taxon-name></italic> (Crosse &amp; Fischer, 1863) <bold>C</bold><italic><tp:taxon-name><tp:taxon-name-part taxon-name-part-type="genus" reg="Trochomorpha">Trochomorpha</tp:taxon-name-part> <tp:taxon-name-part taxon-name-part-type="species" reg="paviei">paviei</tp:taxon-name-part></tp:taxon-name></italic> (Morlet, 1885) <bold>D</bold><italic><tp:taxon-name><tp:taxon-name-part taxon-name-part-type="genus" reg="Cryptozona">Cryptozona</tp:taxon-name-part> <tp:taxon-name-part taxon-name-part-type="species" reg="siamensis">siamensis</tp:taxon-name-part></tp:taxon-name></italic> (Pfeiffer, 1856) <bold>E</bold><italic><tp:taxon-name><tp:taxon-name-part taxon-name-part-type="genus" reg="Hemiplecta">Hemiplecta</tp:taxon-name-part> <tp:taxon-name-part taxon-name-part-type="species" reg="distincta">distincta</tp:taxon-name-part></tp:taxon-name></italic> (Pfeiffer, 1850) <bold>F</bold><italic><tp:taxon-name><tp:taxon-name-part taxon-name-part-type="genus" reg="Cambodiparmarion">Cambodiparmarion</tp:taxon-name-part> <tp:taxon-name-part taxon-name-part-type="species" reg="doroshenkoi">doroshenkoi</tp:taxon-name-part></tp:taxon-name></italic> Kuznetsov &amp; Kuzminykh, 1999 <bold>G</bold><italic><tp:taxon-name><tp:taxon-name-part taxon-name-part-type="genus" reg="Parmarion">Parmarion</tp:taxon-name-part> <tp:taxon-name-part taxon-name-part-type="species" reg="martensi">martensi</tp:taxon-name-part></tp:taxon-name></italic> Simroth,<xref ref-type="bibr" rid="B98"> 1893</xref> and <bold>H</bold><italic><tp:taxon-name><tp:taxon-name-part taxon-name-part-type="genus" reg="Durgella">Durgella</tp:taxon-name-part> <tp:taxon-name-part taxon-name-part-type="species" reg="russeola">russeola</tp:taxon-name-part></tp:taxon-name></italic> (Morelet, 1865). All not to scale.</p></caption><graphic xmlns:xlink="http://www.w3.org/1999/xlink" xlink:href="zookeys-948-001-g004.jpg" position="float" orientation="portrait" xlink:type="simple" id="oo_430961.jpg"><uri content-type="original_file" xlink:type="simple">https://binary.pensoft.net/fig/430961</uri></graphic></fig></tp:treatment-sec><ref-list><ref id="B98"><mixed-citation xmlns:xlink="http://www.w3.org/1999/xlink" xlink:type="simple"><person-group><name name-style="western"><surname>Simroth</surname><given-names>H</given-names></name></person-group> (<year>1893</year>) <article-title>Ueber einige Parmarion-Arten.</article-title> In: . Weber (Ed.)  Zoologische Ergebnisse einer Reise in Niederländisch Ost-Indien 3: 100–11.</mixed-citation></ref><ref id="B57"><mixed-citation xmlns:xlink="http://www.w3.org/1999/xlink" xlink:type="simple"><person-group><name name-style="western"><surname>Kuznetsov</surname><given-names>AG</given-names></name><name name-style="western"><surname>Kuzminykh</surname><given-names>AA</given-names></name></person-group> (<year>1999</year>) <article-title><italic><tp:taxon-name><tp:taxon-name-part taxon-name-part-type="genus">Cambodiparmarion</tp:taxon-name-part> <tp:taxon-name-part taxon-name-part-type="species">doroshenkoi</tp:taxon-name-part></tp:taxon-name></italic> gen. et sp. nov. (<tp:taxon-name><tp:taxon-name-part taxon-name-part-type="infraclass">Pulmonata</tp:taxon-name-part></tp:taxon-name>, <tp:taxon-name><tp:taxon-name-part taxon-name-part-type="family">Helicarionidae</tp:taxon-name-part></tp:taxon-name>) from Cambodia.</article-title><source>Ruthenica</source><volume>9</volume>: <fpage>113</fpage>–<lpage>116</lpage>.</mixed-citation></ref><ref id="B11"><mixed-citation xmlns:xlink="http://www.w3.org/1999/xlink" xlink:type="simple"><person-group><name name-style="western"><surname>Breure</surname><given-names>ASH</given-names></name><name name-style="western"><surname>Audibert</surname><given-names>C</given-names></name><name name-style="western"><surname>Ablett</surname><given-names>JD</given-names></name></person-group> (<year>2018</year>) <source>Pierre Marie Arthur Morelet (1809–1892) and his contributions to malacology.</source><publisher-name>Nederlandse Malacologische Vereniging</publisher-name>, <publisher-loc>Leiden</publisher-loc>, <size units="page">544 pp</size>.</mixed-citation></ref></ref-list></tp:taxon-treatment>
