# Supplementary material for: Annotated checklist of the land snail fauna from southern Cambodia (Mollusca, Gastropoda)
Source: Zookeys. 2020 Jul 13;948:1–46. doi: 10.3897/zookeys.948.51671 (PMC7381483; doi:10.3897/zookeys.948.51671)
Supplement: XML Treatment for Amphidromus leucoxanthus [file zookeys.948.51671-treatment30.xml]

<!DOCTYPE tp:taxon-treatment
  PUBLIC "-//TaxonX//DTD Taxonomic Treatment Publishing DTD v0 20100105//EN" "tax-treatment-NSO.dtd">
<tp:taxon-treatment xmlns:tp="http://www.plazi.org/taxpub"><tp:treatment-meta><kwd-group><label>Taxon classification</label><kwd><named-content xmlns:xlink="http://www.w3.org/1999/xlink" content-type="kingdom">Animalia</named-content></kwd><kwd><named-content xmlns:xlink="http://www.w3.org/1999/xlink" content-type="order">Stylommatophora</named-content></kwd><kwd><named-content xmlns:xlink="http://www.w3.org/1999/xlink" content-type="family">Camaenidae</named-content></kwd></kwd-group><mixed-citation publication-type="journal"><person-group><name><surname>Sutcharit</surname><given-names>Chirasak</given-names></name><name><surname>Thach</surname><given-names>Phanara</given-names></name><name><surname>Chhuoy</surname><given-names>Samol</given-names></name><name><surname>Ngor</surname><given-names>Peng Bun</given-names></name><name><surname>Jeratthitikul</surname><given-names>Ekgachai</given-names></name><name><surname>Siriwut</surname><given-names>Warut</given-names></name><name><surname>Srisonchai</surname><given-names>Ruttapon</given-names></name><name><surname>Ng</surname><given-names>Ting Hui</given-names></name><name><surname>Pholyotha</surname><given-names>Arthit</given-names></name><name><surname>Jirapatrasilp</surname><given-names>Parin</given-names></name><name><surname>Panha</surname><given-names>Somsak</given-names></name></person-group><article-title>Annotated checklist of the land snail fauna from southern Cambodia (<tp:taxon-name><tp:taxon-name-part taxon-name-part-type="phylum">Mollusca</tp:taxon-name-part></tp:taxon-name>, <tp:taxon-name><tp:taxon-name-part taxon-name-part-type="class">Gastropoda</tp:taxon-name-part></tp:taxon-name>)</article-title><source>Zookeys</source><day>13</day><month>7</month><year>2020</year><volume>948</volume><fpage>1</fpage><lpage>46</lpage><pub-id pub-id-type="doi">10.3897/zookeys.948.51671</pub-id></mixed-citation></tp:treatment-meta><tp:nomenclature><tp:taxon-name><object-id xmlns:xlink="http://www.w3.org/1999/xlink" content-type="arpha" xlink:type="simple">4392F96C-9762-5E88-9AAE-9603DB4DEBB0</object-id>
                <tp:taxon-name-part taxon-name-part-type="genus" reg="Amphidromus">Amphidromus</tp:taxon-name-part>
                <tp:taxon-name-part taxon-name-part-type="species" reg="leucoxanthus">leucoxanthus</tp:taxon-name-part>
              </tp:taxon-name><tp:taxon-authority>(Martens, 1864)</tp:taxon-authority><xref ref-type="fig" rid="F5">Figs 5A</xref><xref ref-type="fig" rid="F11">, 11D</xref><tp:nomenclature-citation-list><tp:nomenclature-citation><tp:taxon-name>
                    <tp:taxon-name-part taxon-name-part-type="genus" reg="Bulimus">Bulimus</tp:taxon-name-part> <tp:taxon-name-part taxon-name-part-type="species" reg="leucoxanthus">leucoxanthus</tp:taxon-name-part></tp:taxon-name><comment>Martens, 1864: 526. Type locality: unknown.</comment></tp:nomenclature-citation><tp:nomenclature-citation><tp:taxon-name>
                    <tp:taxon-name-part taxon-name-part-type="genus" reg="Amphidromus">Amphidromus</tp:taxon-name-part> (<tp:taxon-name-part taxon-name-part-type="subgenus" reg="Amphidromus">Amphidromus</tp:taxon-name-part>) <tp:taxon-name-part taxon-name-part-type="species" reg="atricallosus">atricallosus</tp:taxon-name-part> <tp:taxon-name-part taxon-name-part-type="subspecies" reg="leucoxanthus">leucoxanthus</tp:taxon-name-part></tp:taxon-name><comment>: <xref ref-type="bibr" rid="B106">Sutcharit and Panha 2006</xref>: 20, 21, figs 3p, 4a–e, 10d–f, 12b, 14c, d, 15c.</comment></tp:nomenclature-citation></tp:nomenclature-citation-list></tp:nomenclature><tp:treatment-sec sec-type="material" id="SECID0ESBDI"><title>Material examined.</title><p>Locality no. 7: <abbrev xmlns:xlink="http://www.w3.org/1999/xlink" content-type="institution" xlink:title="Chulalongkorn University Museum of Zoology, Bangkok" id="ABBRID0EYBDI" xlink:type="simple">CUMZ</abbrev>-CM018 (2 shells; Fig. <xref ref-type="fig" rid="F11">11D</xref>), <abbrev xmlns:xlink="http://www.w3.org/1999/xlink" content-type="institution" xlink:title="Chulalongkorn University Museum of Zoology, Bangkok" id="ABBRID0EBCDI" xlink:type="simple">CUMZ</abbrev>-CM020 (2 specimens in ethanol; Fig. <xref ref-type="fig" rid="F5">5A</xref>) . The snails were found to live on tree trunks and leaves.</p></tp:treatment-sec><tp:treatment-sec sec-type="distribution" id="SECID0EKCDI"><title>Distribution.</title><p>Eastern Thailand (<xref ref-type="bibr" rid="B106">Sutcharit and Panha 2006</xref>).</p></tp:treatment-sec><tp:treatment-sec sec-type="remarks" id="SECID0EUCDI"><title>Remarks.</title><p>This species has been formerly treated as a subspecies within <italic><tp:taxon-name><tp:taxon-name-part taxon-name-part-type="genus" reg="Amphidromus">A.</tp:taxon-name-part> <tp:taxon-name-part taxon-name-part-type="species" reg="atricallosus">atricallosus</tp:taxon-name-part></tp:taxon-name></italic> (<xref ref-type="bibr" rid="B106">Sutcharit and Panha 2006</xref>). However, this species differs from <italic><tp:taxon-name><tp:taxon-name-part taxon-name-part-type="genus" reg="Amphidromus">A.</tp:taxon-name-part> <tp:taxon-name-part taxon-name-part-type="species" reg="atricallosus">atricallosus</tp:taxon-name-part></tp:taxon-name></italic> by having an elongate conic shell with thick or thin and whitish parietal callus, while <italic><tp:taxon-name><tp:taxon-name-part taxon-name-part-type="genus" reg="Amphidromus">A.</tp:taxon-name-part> <tp:taxon-name-part taxon-name-part-type="species" reg="atricallosus">atricallosus</tp:taxon-name-part></tp:taxon-name></italic> usually has a more ovate shell, with thickened and black parietal callus. In addition, <italic><tp:taxon-name><tp:taxon-name-part taxon-name-part-type="genus" reg="Amphidromus">A.</tp:taxon-name-part> <tp:taxon-name-part taxon-name-part-type="species" reg="leucoxanthus">leucoxanthus</tp:taxon-name-part></tp:taxon-name></italic> tends to be distributed in the eastern part of Thailand and in Cambodia, while <italic><tp:taxon-name><tp:taxon-name-part taxon-name-part-type="genus" reg="Amphidromus">A.</tp:taxon-name-part> <tp:taxon-name-part taxon-name-part-type="species" reg="atricallosus">atricallosus</tp:taxon-name-part></tp:taxon-name></italic> occurs in eastern and southern Thailand along the Tenasserim ranges and in southern Myanmar. Moreover, molecular phylogenetic data suggested a distinct lineage between <italic><tp:taxon-name><tp:taxon-name-part taxon-name-part-type="genus" reg="Amphidromus">A.</tp:taxon-name-part> <tp:taxon-name-part taxon-name-part-type="species" reg="leucoxanthus">leucoxanthus</tp:taxon-name-part></tp:taxon-name></italic> and <italic><tp:taxon-name><tp:taxon-name-part taxon-name-part-type="genus" reg="Amphidromus">A.</tp:taxon-name-part> <tp:taxon-name-part taxon-name-part-type="species" reg="atricallosus">atricallosus</tp:taxon-name-part></tp:taxon-name></italic> (<xref ref-type="bibr" rid="B103">Sutcharit et al. 2007</xref>).</p></tp:treatment-sec><tp:treatment-sec><!--Section generated to contain objects referenced in tp:taxon-treatment.--><fig id="F5" position="float" orientation="portrait"><object-id xmlns:xlink="http://www.w3.org/1999/xlink" content-type="doi" xlink:type="simple">10.3897/zookeys.948.51671.figure5</object-id><object-id xmlns:xlink="http://www.w3.org/1999/xlink" content-type="arpha" xlink:type="simple">729937C3-DFF6-5C78-9FDD-993BC6197C02</object-id><label>Figure 5.</label><caption><p>Living snails of <bold>A</bold><italic><tp:taxon-name><tp:taxon-name-part taxon-name-part-type="genus" reg="Amphidromus">Amphidromus</tp:taxon-name-part> <tp:taxon-name-part taxon-name-part-type="species" reg="leucoxanthus">leucoxanthus</tp:taxon-name-part></tp:taxon-name></italic> (Martens, 1864) <bold>B</bold><italic><tp:taxon-name><tp:taxon-name-part taxon-name-part-type="genus" reg="Trichochloritis">Trichochloritis</tp:taxon-name-part> <tp:taxon-name-part taxon-name-part-type="species" reg="norodomiana">norodomiana</tp:taxon-name-part></tp:taxon-name></italic> (Morlet, 1883) <bold>C</bold><italic><tp:taxon-name><tp:taxon-name-part taxon-name-part-type="genus" reg="Ganesella">Ganesella</tp:taxon-name-part> <tp:taxon-name-part taxon-name-part-type="species" reg="perakensis">perakensis</tp:taxon-name-part></tp:taxon-name></italic> (Crosse, 1879) <bold>D, E</bold><italic><tp:taxon-name><tp:taxon-name-part taxon-name-part-type="genus" reg="Anceyoconcha">Anceyoconcha</tp:taxon-name-part> <tp:taxon-name-part taxon-name-part-type="species" reg="rhombostoma">rhombostoma</tp:taxon-name-part></tp:taxon-name></italic> (Pfeiffer, 1861) <bold>D</bold> brownish morph and <bold>E</bold> dark brown morph and <bold>F</bold><italic><tp:taxon-name><tp:taxon-name-part taxon-name-part-type="genus" reg="Anceyoconcha">Anceyoconcha</tp:taxon-name-part> <tp:taxon-name-part taxon-name-part-type="species" reg="chaudoensis">chaudoensis</tp:taxon-name-part></tp:taxon-name></italic> (Rochebrune, 1881) comb. nov. All not to scale.</p></caption><graphic xmlns:xlink="http://www.w3.org/1999/xlink" xlink:href="zookeys-948-001-g005.jpg" position="float" orientation="portrait" xlink:type="simple" id="oo_430962.jpg"><uri content-type="original_file" xlink:type="simple">https://binary.pensoft.net/fig/430962</uri></graphic></fig><fig id="F11" position="float" orientation="portrait"><object-id xmlns:xlink="http://www.w3.org/1999/xlink" content-type="doi" xlink:type="simple">10.3897/zookeys.948.51671.figure11</object-id><object-id xmlns:xlink="http://www.w3.org/1999/xlink" content-type="arpha" xlink:type="simple">0339DE9D-373B-556A-94E2-D7C570DBBD86</object-id><label>Figure 11.</label><caption><p><bold>A</bold><italic><tp:taxon-name><tp:taxon-name-part taxon-name-part-type="genus" reg="Cambodiparmarion">Cambodiparmarion</tp:taxon-name-part> <tp:taxon-name-part taxon-name-part-type="species" reg="doroshenkoi">doroshenkoi</tp:taxon-name-part></tp:taxon-name></italic> Kuznetsov &amp; Kuzminykh, 1999 <bold>B</bold><italic><tp:taxon-name><tp:taxon-name-part taxon-name-part-type="genus" reg="Parmarion">Parmarion</tp:taxon-name-part> <tp:taxon-name-part taxon-name-part-type="species" reg="martensi">martensi</tp:taxon-name-part></tp:taxon-name></italic> Simroth,<xref ref-type="bibr" rid="B98"> 1893</xref><bold>C</bold><italic><tp:taxon-name><tp:taxon-name-part taxon-name-part-type="genus" reg="Sesara">Sesara</tp:taxon-name-part></tp:taxon-name></italic> sp. <bold>D</bold><italic><tp:taxon-name><tp:taxon-name-part taxon-name-part-type="genus" reg="Amphidromus">Amphidromus</tp:taxon-name-part> <tp:taxon-name-part taxon-name-part-type="species" reg="leucoxanthus">leucoxanthus</tp:taxon-name-part></tp:taxon-name></italic> (Martens, 1864) <bold>E</bold><italic><tp:taxon-name><tp:taxon-name-part taxon-name-part-type="genus" reg="Amphidromus">Amphidromus</tp:taxon-name-part> <tp:taxon-name-part taxon-name-part-type="species" reg="semitessellatus">semitessellatus</tp:taxon-name-part></tp:taxon-name></italic> (Morlet, 1885) and <bold>F</bold><italic><tp:taxon-name><tp:taxon-name-part taxon-name-part-type="genus" reg="Trichochloritis">Trichochloritis</tp:taxon-name-part> <tp:taxon-name-part taxon-name-part-type="species" reg="norodomiana">norodomiana</tp:taxon-name-part></tp:taxon-name></italic> (Morlet, 1883).</p></caption><graphic xmlns:xlink="http://www.w3.org/1999/xlink" xlink:href="zookeys-948-001-g011.jpg" position="float" orientation="portrait" xlink:type="simple" id="oo_430968.jpg"><uri content-type="original_file" xlink:type="simple">https://binary.pensoft.net/fig/430968</uri></graphic></fig></tp:treatment-sec><ref-list><ref id="B98"><mixed-citation xmlns:xlink="http://www.w3.org/1999/xlink" xlink:type="simple"><person-group><name name-style="western"><surname>Simroth</surname><given-names>H</given-names></name></person-group> (<year>1893</year>) <article-title>Ueber einige Parmarion-Arten.</article-title> In: . Weber (Ed.)  Zoologische Ergebnisse einer Reise in Niederländisch Ost-Indien 3: 100–11.</mixed-citation></ref><ref id="B106"><mixed-citation xmlns:xlink="http://www.w3.org/1999/xlink" xlink:type="simple"><person-group><name name-style="western"><surname>Sutcharit</surname><given-names>C</given-names></name><name name-style="western"><surname>Panha</surname><given-names>S</given-names></name></person-group> (<year>2006</year>) <article-title>Taxonomic review of the tree snail <italic><tp:taxon-name><tp:taxon-name-part taxon-name-part-type="genus">Amphidromus</tp:taxon-name-part></tp:taxon-name></italic> Albers, 1850 (<tp:taxon-name><tp:taxon-name-part taxon-name-part-type="infraclass">Pulmonata</tp:taxon-name-part></tp:taxon-name>: <tp:taxon-name><tp:taxon-name-part taxon-name-part-type="family">Camaenidae</tp:taxon-name-part></tp:taxon-name>) in Thailand and adjacent areas: <tp:taxon-name><tp:taxon-name-part taxon-name-part-type="infraspecific-rank">subgenus</tp:taxon-name-part> <tp:taxon-name-part taxon-name-part-type="subgenus">Amphidromus</tp:taxon-name-part></tp:taxon-name>.</article-title><source>Journal of Molluscan Studies</source><volume>72</volume>: <fpage>1</fpage>–<lpage>30</lpage>. <ext-link xlink:type="simple" ext-link-type="doi" xlink:href="10.1093/mollus/eyi044">https://doi.org/10.1093/mollus/eyi044</ext-link></mixed-citation></ref><ref id="B103"><mixed-citation xmlns:xlink="http://www.w3.org/1999/xlink" xlink:type="simple"><person-group><name name-style="western"><surname>Sutcharit</surname><given-names>C</given-names></name><name name-style="western"><surname>Asami</surname><given-names>T</given-names></name><name name-style="western"><surname>Panha</surname><given-names>S</given-names></name></person-group> (<year>2007</year>) <article-title>Evolution of whole-body enantiomorphy in the tree snail genus <italic><tp:taxon-name><tp:taxon-name-part taxon-name-part-type="genus">Amphidromus</tp:taxon-name-part></tp:taxon-name></italic>.</article-title><source>Journal of Evolutionary Biology</source><volume>20</volume>: <fpage>661</fpage>–<lpage>672</lpage>. <ext-link xlink:type="simple" ext-link-type="doi" xlink:href="10.1111/j.1420-9101.2006.01246.x">https://doi.org/10.1111/j.1420-9101.2006.01246.x</ext-link></mixed-citation></ref></ref-list></tp:taxon-treatment>
