# Supplementary material for: Annotated checklist of the land snail fauna from southern Cambodia (Mollusca, Gastropoda)
Source: Zookeys. 2020 Jul 13;948:1–46. doi: 10.3897/zookeys.948.51671 (PMC7381483; doi:10.3897/zookeys.948.51671)
Supplement: XML Treatment for Ganesella perakensis [file zookeys.948.51671-treatment33.xml]

<!DOCTYPE tp:taxon-treatment
  PUBLIC "-//TaxonX//DTD Taxonomic Treatment Publishing DTD v0 20100105//EN" "tax-treatment-NSO.dtd">
<tp:taxon-treatment xmlns:tp="http://www.plazi.org/taxpub"><tp:treatment-meta><kwd-group><label>Taxon classification</label><kwd><named-content xmlns:xlink="http://www.w3.org/1999/xlink" content-type="kingdom">Animalia</named-content></kwd><kwd><named-content xmlns:xlink="http://www.w3.org/1999/xlink" content-type="order">Stylommatophora</named-content></kwd><kwd><named-content xmlns:xlink="http://www.w3.org/1999/xlink" content-type="family">Camaenidae</named-content></kwd></kwd-group><mixed-citation publication-type="journal"><person-group><name><surname>Sutcharit</surname><given-names>Chirasak</given-names></name><name><surname>Thach</surname><given-names>Phanara</given-names></name><name><surname>Chhuoy</surname><given-names>Samol</given-names></name><name><surname>Ngor</surname><given-names>Peng Bun</given-names></name><name><surname>Jeratthitikul</surname><given-names>Ekgachai</given-names></name><name><surname>Siriwut</surname><given-names>Warut</given-names></name><name><surname>Srisonchai</surname><given-names>Ruttapon</given-names></name><name><surname>Ng</surname><given-names>Ting Hui</given-names></name><name><surname>Pholyotha</surname><given-names>Arthit</given-names></name><name><surname>Jirapatrasilp</surname><given-names>Parin</given-names></name><name><surname>Panha</surname><given-names>Somsak</given-names></name></person-group><article-title>Annotated checklist of the land snail fauna from southern Cambodia (<tp:taxon-name><tp:taxon-name-part taxon-name-part-type="phylum">Mollusca</tp:taxon-name-part></tp:taxon-name>, <tp:taxon-name><tp:taxon-name-part taxon-name-part-type="class">Gastropoda</tp:taxon-name-part></tp:taxon-name>)</article-title><source>Zookeys</source><day>13</day><month>7</month><year>2020</year><volume>948</volume><fpage>1</fpage><lpage>46</lpage><pub-id pub-id-type="doi">10.3897/zookeys.948.51671</pub-id></mixed-citation></tp:treatment-meta><tp:nomenclature><tp:taxon-name><object-id xmlns:xlink="http://www.w3.org/1999/xlink" content-type="arpha" xlink:type="simple">CC0F820D-5140-5F03-8B7B-20ADBBD3E1F4</object-id>
                <tp:taxon-name-part taxon-name-part-type="genus" reg="Ganesella">Ganesella</tp:taxon-name-part>
                <tp:taxon-name-part taxon-name-part-type="species" reg="perakensis">perakensis</tp:taxon-name-part>
              </tp:taxon-name><tp:taxon-authority>(Crosse, 1879)</tp:taxon-authority><xref ref-type="fig" rid="F5">Figs 5C</xref><xref ref-type="fig" rid="F12">, 12A</xref><tp:nomenclature-citation-list><tp:nomenclature-citation><tp:taxon-name>
                    <tp:taxon-name-part taxon-name-part-type="genus" reg="Helix">Helix</tp:taxon-name-part> (<tp:taxon-name-part taxon-name-part-type="subgenus" reg="Geotrochus">Geotrochus</tp:taxon-name-part>) <tp:taxon-name-part taxon-name-part-type="species" reg="perakensis">perakensis</tp:taxon-name-part></tp:taxon-name><comment>Crosse, 1879: 199, 200, pl. 8, fig. 4. Type locality: Perak [Perak State, Malaysia].</comment></tp:nomenclature-citation><tp:nomenclature-citation><tp:taxon-name>
                    <tp:taxon-name-part taxon-name-part-type="genus" reg="Ganesella">Ganesella</tp:taxon-name-part> <tp:taxon-name-part taxon-name-part-type="species" reg="perakensis">perakensis</tp:taxon-name-part></tp:taxon-name><comment>: <xref ref-type="bibr" rid="B92">Richardson 1985</xref>: 130. <xref ref-type="bibr" rid="B104">Sutcharit et al. 2019a</xref>: fig. 4d.</comment></tp:nomenclature-citation></tp:nomenclature-citation-list></tp:nomenclature><tp:treatment-sec sec-type="material" id="SECID0EGTDI"><title>Material examined.</title><p>Locality no. 15: <abbrev xmlns:xlink="http://www.w3.org/1999/xlink" content-type="institution" xlink:title="Chulalongkorn University Museum of Zoology, Bangkok" id="ABBRID0EMTDI" xlink:type="simple">CUMZ</abbrev>-CM159 (3 shells; Fig. <xref ref-type="fig" rid="F12">12A</xref>), <abbrev xmlns:xlink="http://www.w3.org/1999/xlink" content-type="institution" xlink:title="Chulalongkorn University Museum of Zoology, Bangkok" id="ABBRID0EVTDI" xlink:type="simple">CUMZ</abbrev>-CM160 (2 shells), <abbrev xmlns:xlink="http://www.w3.org/1999/xlink" content-type="institution" xlink:title="Chulalongkorn University Museum of Zoology, Bangkok" id="ABBRID0E1TDI" xlink:type="simple">CUMZ</abbrev>-CM161 (3 specimens in ethanol; Fig. <xref ref-type="fig" rid="F5">5C</xref>). The snails were found to live on tree trunks and leaves.</p></tp:treatment-sec><tp:treatment-sec sec-type="distribution" id="SECID0EDUDI"><title>Distribution.</title><p>Peninsula Malaysia (<xref ref-type="bibr" rid="B104">Sutcharit et al. 2019a</xref>).</p></tp:treatment-sec><tp:treatment-sec sec-type="remarks" id="SECID0ENUDI"><title>Remarks.</title><p>This species was originally described from Perak, Peninsula Malaysia, and a syntype was recently figured in <xref ref-type="bibr" rid="B104">Sutcharit et al. (2019a</xref>: fig. 4d). Characteristics of this species are its small shell size and trochoid shape. The whorls are slightly convex, with wide and shallow suture. The shell surface exhibits thin growth lines and thin corneous periostracum. The last whorl is with well-developed peripheral keel and blunt at lower periphery. The shell colour is pale yellow to brownish, with dark brown spiral bands on peripheral keel. The apertural lip is expanded, whitish, and angled.</p><p><italic><tp:taxon-name><tp:taxon-name-part taxon-name-part-type="genus" reg="Ganesella">Ganesella</tp:taxon-name-part> <tp:taxon-name-part taxon-name-part-type="species" reg="perakensis">perakensis</tp:taxon-name-part></tp:taxon-name></italic> belongs to the <italic><tp:taxon-name><tp:taxon-name-part taxon-name-part-type="genus" reg="Georissa">G.</tp:taxon-name-part> <tp:taxon-name-part taxon-name-part-type="species" reg="acris">acris</tp:taxon-name-part></tp:taxon-name></italic> (Benson, 1859) species complex which is composed of 11 nominal species and widely distributed from Western Ghats of India to Indochina and the Greater Sunda Islands (see <xref ref-type="bibr" rid="B92">Richardson 1985</xref>: 129, 130). However, <italic><tp:taxon-name><tp:taxon-name-part taxon-name-part-type="genus" reg="Ganesella">G.</tp:taxon-name-part> <tp:taxon-name-part taxon-name-part-type="species" reg="perakensis">perakensis</tp:taxon-name-part></tp:taxon-name></italic> differs from all species known in Indochina. It differs from <italic><tp:taxon-name><tp:taxon-name-part taxon-name-part-type="genus" reg="Georissa">G.</tp:taxon-name-part> <tp:taxon-name-part taxon-name-part-type="species" reg="subperakensis">subperakensis</tp:taxon-name-part></tp:taxon-name></italic> (Pilsbry, 1891) from “Tonquin” and <italic><tp:taxon-name><tp:taxon-name-part taxon-name-part-type="genus" reg="Georissa">G.</tp:taxon-name-part> <tp:taxon-name-part taxon-name-part-type="species" reg="vatheleti">vatheleti</tp:taxon-name-part></tp:taxon-name></italic> (Bavay &amp; Dautzenberg, 1899) from “Van Bu, Tonkin” by having a strong peripheral keel. For comparison, <italic><tp:taxon-name><tp:taxon-name-part taxon-name-part-type="genus" reg="Georissa">G.</tp:taxon-name-part> <tp:taxon-name-part taxon-name-part-type="species" reg="subperakensis">subperakensis</tp:taxon-name-part></tp:taxon-name></italic> is convex below periphery, with less strong peripheral keel and without brownish spiral band (<xref ref-type="bibr" rid="B89">Pilsbry 1891</xref>), while <italic><tp:taxon-name><tp:taxon-name-part taxon-name-part-type="genus" reg="Georissa">G.</tp:taxon-name-part> <tp:taxon-name-part taxon-name-part-type="species" reg="vatheleti">vatheleti</tp:taxon-name-part></tp:taxon-name></italic> exhibits a round last whorl and is more convex at base (<xref ref-type="bibr" rid="B6">Bavay and Dautzenberg 1899</xref>).</p><p>This species is very similar to <italic><tp:taxon-name><tp:taxon-name-part taxon-name-part-type="genus" reg="Georissa">G.</tp:taxon-name-part> <tp:taxon-name-part taxon-name-part-type="species" reg="lantenoisi">lantenoisi</tp:taxon-name-part></tp:taxon-name></italic> (Dautzenberg &amp; Fischer, 1906), which was described from Ha-Giang (Northern Vietnam) and Siam [Thailand]. The description itself was based mainly on the Ha-Giang specimen (<xref ref-type="bibr" rid="B18">Dautzenberg and Fischer 1906</xref>: pl. 9, fig. 10) while the Siamese specimen (<xref ref-type="bibr" rid="B18">Dautzenberg and Fischer 1906</xref>: pl. 9, fig. 11) is more similar to <italic><tp:taxon-name><tp:taxon-name-part taxon-name-part-type="genus" reg="Ganesella">G.</tp:taxon-name-part> <tp:taxon-name-part taxon-name-part-type="species" reg="perakensis">perakensis</tp:taxon-name-part></tp:taxon-name></italic>. Thus, the type series of this species seems to comprise of two separate species, one from northern Vietnam and one from Thailand. <italic><tp:taxon-name><tp:taxon-name-part taxon-name-part-type="genus" reg="Ganesella">Ganesella</tp:taxon-name-part> <tp:taxon-name-part taxon-name-part-type="species" reg="perakensis">perakensis</tp:taxon-name-part></tp:taxon-name></italic> differs from <italic><tp:taxon-name><tp:taxon-name-part taxon-name-part-type="genus" reg="Georissa">G.</tp:taxon-name-part> <tp:taxon-name-part taxon-name-part-type="species" reg="lantenoisi">lantenoisi</tp:taxon-name-part></tp:taxon-name></italic> (specimen from Ha-Giang) in having a smaller shell (shell height up to 13 mm), shallow suture with 6 to 7 convex whorls, while <italic><tp:taxon-name><tp:taxon-name-part taxon-name-part-type="genus" reg="Georissa">G.</tp:taxon-name-part> <tp:taxon-name-part taxon-name-part-type="species" reg="lantenoisi">lantenoisi</tp:taxon-name-part></tp:taxon-name></italic> performs an elongate trochoid, larger shell (shell height up to 18 mm), suture flattened and smooth 9 to 10 whorls. However, further investigations with both genitalia and DNA analysis will be necessary to elucidate the exact relationship between them.</p></tp:treatment-sec><tp:treatment-sec><!--Section generated to contain objects referenced in tp:taxon-treatment.--><fig id="F5" position="float" orientation="portrait"><object-id xmlns:xlink="http://www.w3.org/1999/xlink" content-type="doi" xlink:type="simple">10.3897/zookeys.948.51671.figure5</object-id><object-id xmlns:xlink="http://www.w3.org/1999/xlink" content-type="arpha" xlink:type="simple">729937C3-DFF6-5C78-9FDD-993BC6197C02</object-id><label>Figure 5.</label><caption><p>Living snails of <bold>A</bold><italic><tp:taxon-name><tp:taxon-name-part taxon-name-part-type="genus" reg="Amphidromus">Amphidromus</tp:taxon-name-part> <tp:taxon-name-part taxon-name-part-type="species" reg="leucoxanthus">leucoxanthus</tp:taxon-name-part></tp:taxon-name></italic> (Martens, 1864) <bold>B</bold><italic><tp:taxon-name><tp:taxon-name-part taxon-name-part-type="genus" reg="Trichochloritis">Trichochloritis</tp:taxon-name-part> <tp:taxon-name-part taxon-name-part-type="species" reg="norodomiana">norodomiana</tp:taxon-name-part></tp:taxon-name></italic> (Morlet, 1883) <bold>C</bold><italic><tp:taxon-name><tp:taxon-name-part taxon-name-part-type="genus" reg="Ganesella">Ganesella</tp:taxon-name-part> <tp:taxon-name-part taxon-name-part-type="species" reg="perakensis">perakensis</tp:taxon-name-part></tp:taxon-name></italic> (Crosse, 1879) <bold>D, E</bold><italic><tp:taxon-name><tp:taxon-name-part taxon-name-part-type="genus" reg="Anceyoconcha">Anceyoconcha</tp:taxon-name-part> <tp:taxon-name-part taxon-name-part-type="species" reg="rhombostoma">rhombostoma</tp:taxon-name-part></tp:taxon-name></italic> (Pfeiffer, 1861) <bold>D</bold> brownish morph and <bold>E</bold> dark brown morph and <bold>F</bold><italic><tp:taxon-name><tp:taxon-name-part taxon-name-part-type="genus" reg="Anceyoconcha">Anceyoconcha</tp:taxon-name-part> <tp:taxon-name-part taxon-name-part-type="species" reg="chaudoensis">chaudoensis</tp:taxon-name-part></tp:taxon-name></italic> (Rochebrune, 1881) comb. nov. All not to scale.</p></caption><graphic xmlns:xlink="http://www.w3.org/1999/xlink" xlink:href="zookeys-948-001-g005.jpg" position="float" orientation="portrait" xlink:type="simple" id="oo_430962.jpg"><uri content-type="original_file" xlink:type="simple">https://binary.pensoft.net/fig/430962</uri></graphic></fig><fig id="F12" position="float" orientation="portrait"><object-id xmlns:xlink="http://www.w3.org/1999/xlink" content-type="doi" xlink:type="simple">10.3897/zookeys.948.51671.figure12</object-id><object-id xmlns:xlink="http://www.w3.org/1999/xlink" content-type="arpha" xlink:type="simple">5C31CD00-108C-5BA1-ACD7-798A5595A17B</object-id><label>Figure 12.</label><caption><p><bold>A</bold><italic><tp:taxon-name><tp:taxon-name-part taxon-name-part-type="genus" reg="Ganesella">Ganesella</tp:taxon-name-part> <tp:taxon-name-part taxon-name-part-type="species" reg="perakensis">perakensis</tp:taxon-name-part></tp:taxon-name></italic> (Crosse, 1879) <bold>B</bold><italic><tp:taxon-name><tp:taxon-name-part taxon-name-part-type="genus" reg="Anceyoconcha">Anceyoconcha</tp:taxon-name-part> <tp:taxon-name-part taxon-name-part-type="species" reg="siamensis">siamensis</tp:taxon-name-part> <tp:taxon-name-part taxon-name-part-type="subspecies" reg="obesula">obesula</tp:taxon-name-part></tp:taxon-name></italic> (Ancey, 1888) comb. nov. <bold>C, D</bold><italic><tp:taxon-name><tp:taxon-name-part taxon-name-part-type="genus" reg="Anceyoconcha">Anceyoconcha</tp:taxon-name-part> <tp:taxon-name-part taxon-name-part-type="species" reg="rhombostoma">rhombostoma</tp:taxon-name-part></tp:taxon-name></italic> (Pfeiffer, 1861). A white arrowhead indicates strong peripheral keel on the last whorl, the distinguished character of this species and <bold>E, F</bold><italic><tp:taxon-name><tp:taxon-name-part taxon-name-part-type="genus" reg="Anceyoconcha">Anceyoconcha</tp:taxon-name-part> <tp:taxon-name-part taxon-name-part-type="species" reg="chaudoensis">chaudoensis</tp:taxon-name-part></tp:taxon-name></italic> (Rochebrune, 1881) comb. nov.</p></caption><graphic xmlns:xlink="http://www.w3.org/1999/xlink" xlink:href="zookeys-948-001-g012.jpg" position="float" orientation="portrait" xlink:type="simple" id="oo_430969.jpg"><uri content-type="original_file" xlink:type="simple">https://binary.pensoft.net/fig/430969</uri></graphic></fig></tp:treatment-sec><ref-list><ref id="B92"><mixed-citation xmlns:xlink="http://www.w3.org/1999/xlink" xlink:type="simple"><person-group><name name-style="western"><surname>Richardson</surname><given-names>L</given-names></name></person-group> (<year>1985</year>) <article-title><tp:taxon-name><tp:taxon-name-part taxon-name-part-type="family">Camaenidae</tp:taxon-name-part></tp:taxon-name>: Catalogue of Species.</article-title><source>Tryonia</source><volume>12</volume>: <fpage>1</fpage>–<lpage>479</lpage>.</mixed-citation></ref><ref id="B104"><mixed-citation xmlns:xlink="http://www.w3.org/1999/xlink" xlink:type="simple"><person-group><name name-style="western"><surname>Sutcharit</surname><given-names>C</given-names></name><name name-style="western"><surname>Backeljau</surname><given-names>T</given-names></name><name name-style="western"><surname>Panha</surname><given-names>S</given-names></name></person-group> (<year>2019a</year>) <article-title>Re-description of the type species of the genera <italic><tp:taxon-name><tp:taxon-name-part taxon-name-part-type="genus">Ganesella</tp:taxon-name-part></tp:taxon-name></italic> Blanford, 1863 and <italic><tp:taxon-name><tp:taxon-name-part taxon-name-part-type="genus">Globotrochus</tp:taxon-name-part></tp:taxon-name></italic> Haas, 1935; with description of a new <italic><tp:taxon-name><tp:taxon-name-part taxon-name-part-type="genus">Ganesella</tp:taxon-name-part></tp:taxon-name></italic> species from Thailand (<tp:taxon-name><tp:taxon-name-part taxon-name-part-type="suborder">Eupulmonata</tp:taxon-name-part></tp:taxon-name>, <tp:taxon-name><tp:taxon-name-part taxon-name-part-type="family">Camaenidae</tp:taxon-name-part></tp:taxon-name>).</article-title><source>ZooKeys</source><volume>870</volume>: <fpage>51</fpage>–<lpage>76</lpage>. <ext-link xlink:type="simple" ext-link-type="doi" xlink:href="10.3897/zookeys.870.36970">https://doi.org/10.3897/zookeys.870.36970</ext-link></mixed-citation></ref><ref id="B89"><mixed-citation xmlns:xlink="http://www.w3.org/1999/xlink" xlink:type="simple"><person-group><name name-style="western"><surname>Pilsbry</surname><given-names>HA</given-names></name></person-group> (<year>1891</year>) <source>Manual of Conchology, Structural and Systematic, with Illustrations of the Species, Series 2 volume 6.</source><publisher-name>The Academy of Natural Sciences of Philadelphia</publisher-name>, <publisher-loc>PA, 324. [1890–1891] [pls 1–69. [p. 193–324 (1891)]]</publisher-loc>, <size units="page">324 pp</size>. <ext-link xlink:type="simple" ext-link-type="doi" xlink:href="10.1136/bmj.1.1571.324-a">https://doi.org/10.1136/bmj.1.1571.324-a</ext-link></mixed-citation></ref><ref id="B6"><mixed-citation xmlns:xlink="http://www.w3.org/1999/xlink" xlink:type="simple"><person-group><name name-style="western"><surname>Bavay</surname><given-names>A</given-names></name><name name-style="western"><surname>Dautzenberg</surname><given-names>P</given-names></name></person-group> (<year>1899</year>) Description de coquilles nouvelles de l’Indo-Chine. Journal de Conchyliologie 42: 28–55, 275–296.</mixed-citation></ref><ref id="B18"><mixed-citation xmlns:xlink="http://www.w3.org/1999/xlink" xlink:type="simple"><person-group><name name-style="western"><surname>Dautzenberg</surname><given-names>P</given-names></name><name name-style="western"><surname>Fischer</surname><given-names>H</given-names></name></person-group> (<year>1906</year>) <article-title>Liste des mollusques récoltés par M.H. Mansuy en Indo-Chine et au Yunnan et description ďespèces nouvelles.</article-title><source>Journal de Conchyliologie</source><volume>54</volume>: <fpage>343</fpage>–<lpage>471</lpage>.</mixed-citation></ref></ref-list></tp:taxon-treatment>
