# Supplementary material for: Annotated checklist of the land snail fauna from southern Cambodia (Mollusca, Gastropoda)
Source: Zookeys. 2020 Jul 13;948:1–46. doi: 10.3897/zookeys.948.51671 (PMC7381483; doi:10.3897/zookeys.948.51671)
Supplement: XML Treatment for Anceyoconcha siamensis obesula [file zookeys.948.51671-treatment36.xml]

<!DOCTYPE tp:taxon-treatment
  PUBLIC "-//TaxonX//DTD Taxonomic Treatment Publishing DTD v0 20100105//EN" "tax-treatment-NSO.dtd">
<tp:taxon-treatment xmlns:tp="http://www.plazi.org/taxpub"><tp:treatment-meta><kwd-group><label>Taxon classification</label><kwd><named-content xmlns:xlink="http://www.w3.org/1999/xlink" content-type="kingdom">Animalia</named-content></kwd><kwd><named-content xmlns:xlink="http://www.w3.org/1999/xlink" content-type="order">Stylommatophora</named-content></kwd><kwd><named-content xmlns:xlink="http://www.w3.org/1999/xlink" content-type="family">Camaenidae</named-content></kwd></kwd-group><mixed-citation publication-type="journal"><person-group><name><surname>Sutcharit</surname><given-names>Chirasak</given-names></name><name><surname>Thach</surname><given-names>Phanara</given-names></name><name><surname>Chhuoy</surname><given-names>Samol</given-names></name><name><surname>Ngor</surname><given-names>Peng Bun</given-names></name><name><surname>Jeratthitikul</surname><given-names>Ekgachai</given-names></name><name><surname>Siriwut</surname><given-names>Warut</given-names></name><name><surname>Srisonchai</surname><given-names>Ruttapon</given-names></name><name><surname>Ng</surname><given-names>Ting Hui</given-names></name><name><surname>Pholyotha</surname><given-names>Arthit</given-names></name><name><surname>Jirapatrasilp</surname><given-names>Parin</given-names></name><name><surname>Panha</surname><given-names>Somsak</given-names></name></person-group><article-title>Annotated checklist of the land snail fauna from southern Cambodia (<tp:taxon-name><tp:taxon-name-part taxon-name-part-type="phylum">Mollusca</tp:taxon-name-part></tp:taxon-name>, <tp:taxon-name><tp:taxon-name-part taxon-name-part-type="class">Gastropoda</tp:taxon-name-part></tp:taxon-name>)</article-title><source>Zookeys</source><day>13</day><month>7</month><year>2020</year><volume>948</volume><fpage>1</fpage><lpage>46</lpage><pub-id pub-id-type="doi">10.3897/zookeys.948.51671</pub-id></mixed-citation></tp:treatment-meta><tp:nomenclature><tp:taxon-name><object-id xmlns:xlink="http://www.w3.org/1999/xlink" content-type="arpha" xlink:type="simple">ADF2BB29-F75B-52E1-8FCE-0F006E8D1E31</object-id>
                <tp:taxon-name-part taxon-name-part-type="genus" reg="Anceyoconcha">Anceyoconcha</tp:taxon-name-part>
                <tp:taxon-name-part taxon-name-part-type="species" reg="siamensis">siamensis</tp:taxon-name-part>
                <tp:taxon-name-part taxon-name-part-type="subspecies" reg="obesula">obesula</tp:taxon-name-part>
              </tp:taxon-name><tp:taxon-authority>(Ancey, 1888)</tp:taxon-authority><xref ref-type="fig" rid="F12">Fig. 12B</xref><tp:nomenclature-citation-list><tp:nomenclature-citation><tp:taxon-name>
                    <tp:taxon-name-part taxon-name-part-type="genus" reg="Buliminus"/> <tp:taxon-name-part taxon-name-part-type="species" reg="siamensis"/></tp:taxon-name><comment><tp:taxon-name>
                    <tp:taxon-name-part taxon-name-part-type="genus" reg="Buliminus">Buliminus</tp:taxon-name-part> <tp:taxon-name-part taxon-name-part-type="species" reg="siamensis">siamensis</tp:taxon-name-part></tp:taxon-name> var. <tp:taxon-name><tp:taxon-name-part taxon-name-part-type="genus" reg="Buliminus"/><tp:taxon-name-part taxon-name-part-type="variety" reg="obesula">obesula</tp:taxon-name-part></tp:taxon-name>
                  Ancey, 1888: 352. Type locality: Saigon, dans le jardin du gouverneur. <xref ref-type="bibr" rid="B119">Wood and Gallichan 2008</xref>: 71, pl. 6, figs 6, vi.</comment></tp:nomenclature-citation></tp:nomenclature-citation-list></tp:nomenclature><tp:treatment-sec sec-type="material" id="SECID0EVWAK"><title>Material examined.</title><p>Locality no. 7: <abbrev xmlns:xlink="http://www.w3.org/1999/xlink" content-type="institution" xlink:title="Chulalongkorn University Museum of Zoology, Bangkok" id="ABBRID0E2WAK" xlink:type="simple">CUMZ</abbrev>-CM027 (14 shells), <abbrev xmlns:xlink="http://www.w3.org/1999/xlink" content-type="institution" xlink:title="Chulalongkorn University Museum of Zoology, Bangkok" id="ABBRID0EAXAK" xlink:type="simple">CUMZ</abbrev>-CM028 (3 shells; Fig. <xref ref-type="fig" rid="F12">12B</xref>). The empty shells were collected from the ground among leaf litter.</p></tp:treatment-sec><tp:treatment-sec sec-type="distribution" id="SECID0EJXAK"><title>Distribution.</title><p>Known only from the type locality (<xref ref-type="bibr" rid="B119">Wood and Gallichan 2008</xref>).</p></tp:treatment-sec><tp:treatment-sec sec-type="remarks" id="SECID0ETXAK"><title>Remarks.</title><p>This nominal subspecies was described from “Saigon” (see <xref ref-type="bibr" rid="B119">Wood and Gallichan (2008</xref>: pl. 6, fig. 6) for syntype). This species has a sinistral, ovate conic shell, having 6 to 7 whorls. The whorl is convex, having a wide and impressed suture. The shell surface is nearly smooth, with thin and brownish periostracum. The last whorl has a smaller diameter than penultimate whorl, well-rounded with weak keel near aperture. The shell colour is light brownish (becomes whitish when worn) and translucent. The aperture is subovate, with expanded and whitish lip, and thin parietal callus or thickened and whitish. The columella is straight and dilated, with a rimate umbilicus.</p><p><italic><tp:taxon-name><tp:taxon-name-part taxon-name-part-type="genus" reg="Anceyoconcha">Anceyoconcha</tp:taxon-name-part> <tp:taxon-name-part taxon-name-part-type="species" reg="siamensis">siamensis</tp:taxon-name-part> <tp:taxon-name-part taxon-name-part-type="subspecies" reg="obesula">obesula</tp:taxon-name-part></tp:taxon-name></italic> differs from the nominotypical subspecies in having a much smaller shell size (shell height ranged from 15 to 20 mm), ovate shell and lower number of whorls. For comparison, <italic><tp:taxon-name><tp:taxon-name-part taxon-name-part-type="genus" reg="Anceyoconcha">A.</tp:taxon-name-part> <tp:taxon-name-part taxon-name-part-type="species" reg="siamensis">siamensis</tp:taxon-name-part> <tp:taxon-name-part taxon-name-part-type="subspecies" reg="siamensis">siamensis</tp:taxon-name-part></tp:taxon-name></italic> (see <xref ref-type="bibr" rid="B47">Inkhavilay et al. 2019</xref>: fig. 53d, e) has a larger and elongate conic shell (shell height ranged from 20 to 25 mm), and with a weak keel near the aperture.</p></tp:treatment-sec><tp:treatment-sec><!--Section generated to contain objects referenced in tp:taxon-treatment.--><fig id="F12" position="float" orientation="portrait"><object-id xmlns:xlink="http://www.w3.org/1999/xlink" content-type="doi" xlink:type="simple">10.3897/zookeys.948.51671.figure12</object-id><object-id xmlns:xlink="http://www.w3.org/1999/xlink" content-type="arpha" xlink:type="simple">5C31CD00-108C-5BA1-ACD7-798A5595A17B</object-id><label>Figure 12.</label><caption><p><bold>A</bold><italic><tp:taxon-name><tp:taxon-name-part taxon-name-part-type="genus" reg="Ganesella">Ganesella</tp:taxon-name-part> <tp:taxon-name-part taxon-name-part-type="species" reg="perakensis">perakensis</tp:taxon-name-part></tp:taxon-name></italic> (Crosse, 1879) <bold>B</bold><italic><tp:taxon-name><tp:taxon-name-part taxon-name-part-type="genus" reg="Anceyoconcha">Anceyoconcha</tp:taxon-name-part> <tp:taxon-name-part taxon-name-part-type="species" reg="siamensis">siamensis</tp:taxon-name-part> <tp:taxon-name-part taxon-name-part-type="subspecies" reg="obesula">obesula</tp:taxon-name-part></tp:taxon-name></italic> (Ancey, 1888) comb. nov. <bold>C, D</bold><italic><tp:taxon-name><tp:taxon-name-part taxon-name-part-type="genus" reg="Anceyoconcha">Anceyoconcha</tp:taxon-name-part> <tp:taxon-name-part taxon-name-part-type="species" reg="rhombostoma">rhombostoma</tp:taxon-name-part></tp:taxon-name></italic> (Pfeiffer, 1861). A white arrowhead indicates strong peripheral keel on the last whorl, the distinguished character of this species and <bold>E, F</bold><italic><tp:taxon-name><tp:taxon-name-part taxon-name-part-type="genus" reg="Anceyoconcha">Anceyoconcha</tp:taxon-name-part> <tp:taxon-name-part taxon-name-part-type="species" reg="chaudoensis">chaudoensis</tp:taxon-name-part></tp:taxon-name></italic> (Rochebrune, 1881) comb. nov.</p></caption><graphic xmlns:xlink="http://www.w3.org/1999/xlink" xlink:href="zookeys-948-001-g012.jpg" position="float" orientation="portrait" xlink:type="simple" id="oo_430969.jpg"><uri content-type="original_file" xlink:type="simple">https://binary.pensoft.net/fig/430969</uri></graphic></fig></tp:treatment-sec><ref-list><ref id="B119"><mixed-citation xmlns:xlink="http://www.w3.org/1999/xlink" xlink:type="simple"><person-group><name name-style="western"><surname>Wood</surname><given-names>H</given-names></name><name name-style="western"><surname>Gallichan</surname><given-names>J</given-names></name></person-group> (<year>2008</year>) <source>The new molluscan names of César-Marie-Felix Ancey including illustrated type material from the National Museum of Wales. Studies in Biodiversity and Systematics of Terrestrial Organism from the National Museum of Wales. Biotir Report 3.</source><publisher-name>The Dorset Press</publisher-name>, <publisher-loc>Dorchester</publisher-loc>, <size units="page">162 pp</size>.</mixed-citation></ref><ref id="B47"><mixed-citation xmlns:xlink="http://www.w3.org/1999/xlink" xlink:type="simple"><person-group><name name-style="western"><surname>Inkhavilay</surname><given-names>K</given-names></name><name name-style="western"><surname>Sutcharit</surname><given-names>C</given-names></name><name name-style="western"><surname>Bantaowong</surname><given-names>U</given-names></name><name name-style="western"><surname>Chanabun</surname><given-names>R</given-names></name><name name-style="western"><surname>Siriwut</surname><given-names>W</given-names></name><name name-style="western"><surname>Srisonchai</surname><given-names>R</given-names></name><name name-style="western"><surname>Pholyotha</surname><given-names>A</given-names></name><name name-style="western"><surname>Jirapatrasilp</surname><given-names>P</given-names></name><name name-style="western"><surname>Panha</surname><given-names>S</given-names></name></person-group> (<year>2019</year>) <article-title>Annotated checklist of the terrestrial molluscs from Laos (<tp:taxon-name><tp:taxon-name-part taxon-name-part-type="phylum">Mollusca</tp:taxon-name-part></tp:taxon-name>, <tp:taxon-name><tp:taxon-name-part taxon-name-part-type="class">Gastropoda</tp:taxon-name-part></tp:taxon-name>).</article-title><source>ZooKeys</source><volume>834</volume>: <fpage>1</fpage>–<lpage>166</lpage>. <ext-link xlink:type="simple" ext-link-type="doi" xlink:href="10.3897/zookeys.834.28800">https://doi.org/10.3897/zookeys.834.28800</ext-link></mixed-citation></ref></ref-list></tp:taxon-treatment>
