# Supplementary material for: Annotated checklist of the land snail fauna from southern Cambodia (Mollusca, Gastropoda)
Source: Zookeys. 2020 Jul 13;948:1–46. doi: 10.3897/zookeys.948.51671 (PMC7381483; doi:10.3897/zookeys.948.51671)
Supplement: XML Treatment for Anceyoconcha chaudoensis [file zookeys.948.51671-treatment37.xml]

<!DOCTYPE tp:taxon-treatment
  PUBLIC "-//TaxonX//DTD Taxonomic Treatment Publishing DTD v0 20100105//EN" "tax-treatment-NSO.dtd">
<tp:taxon-treatment xmlns:tp="http://www.plazi.org/taxpub"><tp:treatment-meta><kwd-group><label>Taxon classification</label><kwd><named-content xmlns:xlink="http://www.w3.org/1999/xlink" content-type="kingdom">Animalia</named-content></kwd><kwd><named-content xmlns:xlink="http://www.w3.org/1999/xlink" content-type="order">Stylommatophora</named-content></kwd><kwd><named-content xmlns:xlink="http://www.w3.org/1999/xlink" content-type="family">Camaenidae</named-content></kwd></kwd-group><mixed-citation publication-type="journal"><person-group><name><surname>Sutcharit</surname><given-names>Chirasak</given-names></name><name><surname>Thach</surname><given-names>Phanara</given-names></name><name><surname>Chhuoy</surname><given-names>Samol</given-names></name><name><surname>Ngor</surname><given-names>Peng Bun</given-names></name><name><surname>Jeratthitikul</surname><given-names>Ekgachai</given-names></name><name><surname>Siriwut</surname><given-names>Warut</given-names></name><name><surname>Srisonchai</surname><given-names>Ruttapon</given-names></name><name><surname>Ng</surname><given-names>Ting Hui</given-names></name><name><surname>Pholyotha</surname><given-names>Arthit</given-names></name><name><surname>Jirapatrasilp</surname><given-names>Parin</given-names></name><name><surname>Panha</surname><given-names>Somsak</given-names></name></person-group><article-title>Annotated checklist of the land snail fauna from southern Cambodia (<tp:taxon-name><tp:taxon-name-part taxon-name-part-type="phylum">Mollusca</tp:taxon-name-part></tp:taxon-name>, <tp:taxon-name><tp:taxon-name-part taxon-name-part-type="class">Gastropoda</tp:taxon-name-part></tp:taxon-name>)</article-title><source>Zookeys</source><day>13</day><month>7</month><year>2020</year><volume>948</volume><fpage>1</fpage><lpage>46</lpage><pub-id pub-id-type="doi">10.3897/zookeys.948.51671</pub-id></mixed-citation></tp:treatment-meta><tp:nomenclature><tp:taxon-name><object-id xmlns:xlink="http://www.w3.org/1999/xlink" content-type="arpha" xlink:type="simple">345FACC2-57F6-5EBD-A592-13F4FB14F3B7</object-id>
                <tp:taxon-name-part taxon-name-part-type="genus" reg="Anceyoconcha">Anceyoconcha</tp:taxon-name-part>
                <tp:taxon-name-part taxon-name-part-type="species" reg="chaudoensis">chaudoensis</tp:taxon-name-part>
              </tp:taxon-name><tp:taxon-authority>(Rochebrune, 1881)</tp:taxon-authority><xref ref-type="fig" rid="F5">Figs 5F</xref><xref ref-type="fig" rid="F12">, 12E, F</xref><tp:nomenclature-citation-list><tp:nomenclature-citation><tp:taxon-name>
                    <tp:taxon-name-part taxon-name-part-type="genus" reg="Petraeus">Petraeus</tp:taxon-name-part> <tp:taxon-name-part taxon-name-part-type="species" reg="chaudoensis">chaudoensis</tp:taxon-name-part></tp:taxon-name><comment>Rochebrune, 1881a: 70. Type locality: Montagnes de Chaudoe Cambodge [Chau Doc, An Giang Province, Vietnam].</comment></tp:nomenclature-citation><tp:nomenclature-citation><tp:taxon-name>
                    <tp:taxon-name-part taxon-name-part-type="genus" reg="Ena">Ena</tp:taxon-name-part> <tp:taxon-name-part taxon-name-part-type="species" reg="chaudocensis">chaudocensis</tp:taxon-name-part></tp:taxon-name><comment>[sic]: <xref ref-type="bibr" rid="B27">Fischer 1973b</xref>: 90.</comment></tp:nomenclature-citation></tp:nomenclature-citation-list></tp:nomenclature><tp:treatment-sec sec-type="material" id="SECID0EL2AK"><title>Material examined.</title><p>Locality no. 1: <abbrev xmlns:xlink="http://www.w3.org/1999/xlink" content-type="institution" xlink:title="Chulalongkorn University Museum of Zoology, Bangkok" id="ABBRID0ER2AK" xlink:type="simple">CUMZ</abbrev>-CM003 (20 shells; Fig. <xref ref-type="fig" rid="F12">12E, F</xref>), <abbrev xmlns:xlink="http://www.w3.org/1999/xlink" content-type="institution" xlink:title="Chulalongkorn University Museum of Zoology, Bangkok" id="ABBRID0E12AK" xlink:type="simple">CUMZ</abbrev>-CM005 (1 specimen in ethanol; Fig. <xref ref-type="fig" rid="F5">5F</xref>). Locality no. 2: <abbrev xmlns:xlink="http://www.w3.org/1999/xlink" content-type="institution" xlink:title="Chulalongkorn University Museum of Zoology, Bangkok" id="ABBRID0ED3AK" xlink:type="simple">CUMZ</abbrev>-CM007 (9 shells). Locality no. 3: <abbrev xmlns:xlink="http://www.w3.org/1999/xlink" content-type="institution" xlink:title="Chulalongkorn University Museum of Zoology, Bangkok" id="ABBRID0EI3AK" xlink:type="simple">CUMZ</abbrev>-CM010 (1 specimen in ethanol). The snails were found to live on tree trunks and leaves.</p></tp:treatment-sec><tp:treatment-sec sec-type="distribution" id="SECID0EN3AK"><title>Distribution.</title><p>Cambodia (<xref ref-type="bibr" rid="B27">Fischer 1973b</xref>).</p></tp:treatment-sec><tp:treatment-sec sec-type="remarks" id="SECID0EX3AK"><title>Remarks.</title><p>This species was originally described from “Montagnes de Chaudoe Cambodge” [Chau Doc, An Giang Province, Vietnam] probably in the area bordering Cambodia and Vietnam. The original description of this species was brief and without illustration. This species has a sinistral elongate conic to slightly ovate conic shell, with 7 to 9 whorls, which increase regularly; cylindrical, having convex whorl and wide and impressed suture. The shell surface possesses fine growth lines, and the periostracum is thin and brownish. The last whorl is well rounded and without keel near aperture and has a similar diameter to the penultimate whorl. The shell colour is light brownish and translucent (becoming whitish when worn). The aperture is semi-ovate, with expanded and whitish lip and thin or thickened with whitish parietal callus. The columella is straight and dilated, with a rimate umbilicus.</p><p>Based on the original description, <italic><tp:taxon-name><tp:taxon-name-part taxon-name-part-type="genus" reg="Anceyoconcha">A.</tp:taxon-name-part> <tp:taxon-name-part taxon-name-part-type="species" reg="chaudoensis">chaudoensis</tp:taxon-name-part></tp:taxon-name></italic> can be distinguished from <italic><tp:taxon-name><tp:taxon-name-part taxon-name-part-type="genus" reg="Anceyoconcha">A.</tp:taxon-name-part> <tp:taxon-name-part taxon-name-part-type="species" reg="siamensis">siamensis</tp:taxon-name-part> <tp:taxon-name-part taxon-name-part-type="subspecies" reg="obesula">obesula</tp:taxon-name-part></tp:taxon-name></italic> in having an elongate cylindrical shell and higher number of whorls, while the latter species has an ovate conic shell and a smaller number of whorls.</p></tp:treatment-sec><tp:treatment-sec><!--Section generated to contain objects referenced in tp:taxon-treatment.--><fig id="F5" position="float" orientation="portrait"><object-id xmlns:xlink="http://www.w3.org/1999/xlink" content-type="doi" xlink:type="simple">10.3897/zookeys.948.51671.figure5</object-id><object-id xmlns:xlink="http://www.w3.org/1999/xlink" content-type="arpha" xlink:type="simple">729937C3-DFF6-5C78-9FDD-993BC6197C02</object-id><label>Figure 5.</label><caption><p>Living snails of <bold>A</bold><italic><tp:taxon-name><tp:taxon-name-part taxon-name-part-type="genus" reg="Amphidromus">Amphidromus</tp:taxon-name-part> <tp:taxon-name-part taxon-name-part-type="species" reg="leucoxanthus">leucoxanthus</tp:taxon-name-part></tp:taxon-name></italic> (Martens, 1864) <bold>B</bold><italic><tp:taxon-name><tp:taxon-name-part taxon-name-part-type="genus" reg="Trichochloritis">Trichochloritis</tp:taxon-name-part> <tp:taxon-name-part taxon-name-part-type="species" reg="norodomiana">norodomiana</tp:taxon-name-part></tp:taxon-name></italic> (Morlet, 1883) <bold>C</bold><italic><tp:taxon-name><tp:taxon-name-part taxon-name-part-type="genus" reg="Ganesella">Ganesella</tp:taxon-name-part> <tp:taxon-name-part taxon-name-part-type="species" reg="perakensis">perakensis</tp:taxon-name-part></tp:taxon-name></italic> (Crosse, 1879) <bold>D, E</bold><italic><tp:taxon-name><tp:taxon-name-part taxon-name-part-type="genus" reg="Anceyoconcha">Anceyoconcha</tp:taxon-name-part> <tp:taxon-name-part taxon-name-part-type="species" reg="rhombostoma">rhombostoma</tp:taxon-name-part></tp:taxon-name></italic> (Pfeiffer, 1861) <bold>D</bold> brownish morph and <bold>E</bold> dark brown morph and <bold>F</bold><italic><tp:taxon-name><tp:taxon-name-part taxon-name-part-type="genus" reg="Anceyoconcha">Anceyoconcha</tp:taxon-name-part> <tp:taxon-name-part taxon-name-part-type="species" reg="chaudoensis">chaudoensis</tp:taxon-name-part></tp:taxon-name></italic> (Rochebrune, 1881) comb. nov. All not to scale.</p></caption><graphic xmlns:xlink="http://www.w3.org/1999/xlink" xlink:href="zookeys-948-001-g005.jpg" position="float" orientation="portrait" xlink:type="simple" id="oo_430962.jpg"><uri content-type="original_file" xlink:type="simple">https://binary.pensoft.net/fig/430962</uri></graphic></fig><fig id="F12" position="float" orientation="portrait"><object-id xmlns:xlink="http://www.w3.org/1999/xlink" content-type="doi" xlink:type="simple">10.3897/zookeys.948.51671.figure12</object-id><object-id xmlns:xlink="http://www.w3.org/1999/xlink" content-type="arpha" xlink:type="simple">5C31CD00-108C-5BA1-ACD7-798A5595A17B</object-id><label>Figure 12.</label><caption><p><bold>A</bold><italic><tp:taxon-name><tp:taxon-name-part taxon-name-part-type="genus" reg="Ganesella">Ganesella</tp:taxon-name-part> <tp:taxon-name-part taxon-name-part-type="species" reg="perakensis">perakensis</tp:taxon-name-part></tp:taxon-name></italic> (Crosse, 1879) <bold>B</bold><italic><tp:taxon-name><tp:taxon-name-part taxon-name-part-type="genus" reg="Anceyoconcha">Anceyoconcha</tp:taxon-name-part> <tp:taxon-name-part taxon-name-part-type="species" reg="siamensis">siamensis</tp:taxon-name-part> <tp:taxon-name-part taxon-name-part-type="subspecies" reg="obesula">obesula</tp:taxon-name-part></tp:taxon-name></italic> (Ancey, 1888) comb. nov. <bold>C, D</bold><italic><tp:taxon-name><tp:taxon-name-part taxon-name-part-type="genus" reg="Anceyoconcha">Anceyoconcha</tp:taxon-name-part> <tp:taxon-name-part taxon-name-part-type="species" reg="rhombostoma">rhombostoma</tp:taxon-name-part></tp:taxon-name></italic> (Pfeiffer, 1861). A white arrowhead indicates strong peripheral keel on the last whorl, the distinguished character of this species and <bold>E, F</bold><italic><tp:taxon-name><tp:taxon-name-part taxon-name-part-type="genus" reg="Anceyoconcha">Anceyoconcha</tp:taxon-name-part> <tp:taxon-name-part taxon-name-part-type="species" reg="chaudoensis">chaudoensis</tp:taxon-name-part></tp:taxon-name></italic> (Rochebrune, 1881) comb. nov.</p></caption><graphic xmlns:xlink="http://www.w3.org/1999/xlink" xlink:href="zookeys-948-001-g012.jpg" position="float" orientation="portrait" xlink:type="simple" id="oo_430969.jpg"><uri content-type="original_file" xlink:type="simple">https://binary.pensoft.net/fig/430969</uri></graphic></fig></tp:treatment-sec><ref-list><ref id="B27"><mixed-citation xmlns:xlink="http://www.w3.org/1999/xlink" xlink:type="simple"><person-group><name name-style="western"><surname>Fischer</surname><given-names>PH</given-names></name></person-group> (<year>1973b</year>) <article-title>Les mollusques testaces du Cambodge. Seconde partie: Gastéropodes Pulmonés, bivalves et bibliographie.</article-title><source>Journal de Conchyliologie</source><volume>90</volume>: <fpage>89</fpage>–<lpage>113</lpage>.</mixed-citation></ref></ref-list></tp:taxon-treatment>
